# Supplementary material for: Dynamics of severity-associated immune remodeling by granulocytes and macrophages in acute lung injury
Source: iScience. 2026 Apr 21;29(5):115816. doi: 10.1016/j.isci.2026.115816 (PMC13157102; doi:10.1016/j.isci.2026.115816)
Supplement: Table S1. Clinical characteristics of patients with intermediate- and late-severity ALI, related to STAR Methods [file mmc2.xlsx]

## Sheet: Sheet1
sample	age	sex	lung_condition	tissue_sampling_type	smoking_status	BMI	fresh_or_frozen	PaO₂/FiO₂（mmHg）	PEEP（cmH₂O）	chest_imaging	pulmonary_artery_wedge_pressure（mmHg）	LI/ARDS_etiology	APACHE_II_score	complications
ALI-M001	52	male	Acute Lung Injury (Moderate, ARDS)	bronchoalveolar lavage fluid，BALF	former	25.3	fresh	165	8	Bilateral diffuse infiltrates	15	Bacterial Pneumonia (Clinical Testing: Sputum Culture + Elevated Procalcitonin (PCT))	18	Sepsis + Acute Kidney Injury (AKI)
ALI-M002	48	female	Acute Lung Injury (Moderate, ARDS)	bronchoalveolar lavage fluid，BALF	never	23.7	fresh	132	7	Bilateral diffuse infiltrates	14	Bacterial Pneumonia (Clinical Testing: Sputum Culture + Elevated Procalcitonin (PCT))	20	Sepsis + Acute Kidney Injury (AKI)
ALI-M003	61	male	Acute Lung Injury (Moderate, ARDS)	bronchoalveolar lavage fluid，BALF	former	27.1	fresh	178	9	Bilateral diffuse infiltrates	16	Bacterial Pneumonia (Clinical Testing: Sputum Culture + Elevated Procalcitonin (PCT))	22	Sepsis + Acute Kidney Injury (AKI)
ALI-M004	55	female	Acute Lung Injury (Moderate, ARDS)	bronchoalveolar lavage fluid，BALF	never	22.9	fresh	120	6	Bilateral diffuse infiltrates	17	Bacterial Pneumonia (Clinical Testing: Sputum Culture + Elevated Procalcitonin (PCT))	19	Sepsis + Acute Kidney Injury (AKI)
ALI-S001	65	male	Acute Lung Injury (Severe, ARDS)	bronchoalveolar lavage fluid，BALF	former	26.4	fresh	88	12	Bilateral diffuse infiltrates	15	Bacterial Pneumonia (Clinical Testing: Sputum Culture + Elevated Procalcitonin (PCT))	28	Sepsis + Acute Kidney Injury (AKI) + Respiratory Failure
ALI-S002	59	female	Acute Lung Injury (Severe, ARDS)	bronchoalveolar lavage fluid，BALF	never	24.8	fresh	72	14	Bilateral diffuse infiltrates	13	Bacterial Pneumonia (Clinical Testing: Sputum Culture + Elevated Procalcitonin (PCT))	31	Sepsis + Acute Kidney Injury (AKI) + Respiratory Failure
ALI-S003	63	male	Acute Lung Injury (Severe, ARDS)	bronchoalveolar lavage fluid，BALF	current	25.9	fresh	95	11	Bilateral diffuse infiltrates	16	Bacterial Pneumonia (Clinical Testing: Sputum Culture + Elevated Procalcitonin (PCT))	29	Sepsis + Acute Kidney Injury (AKI) + Respiratory Failure
