# Supplementary material for: Dynamics of severity-associated immune remodeling by granulocytes and macrophages in acute lung injury
Source: iScience. 2026 Apr 21;29(5):115816. doi: 10.1016/j.isci.2026.115816 (PMC13157102; doi:10.1016/j.isci.2026.115816)
Supplement: Table S2. Gene sets used for functional signature scoring, related to Figure 3 [file mmc3.xlsx]

## Sheet: gene features score
Immune_Inhibitory	Fibrosis	Inflammatory_response	Chemokine_Activity	Antiviral_Response
FOXP3	TGFB1	ACP5	CCL1	IFNAR1
PTGS2	COL1A1	AIF1	CCL2	IFNAR2
TNFSF14	COL3A1	APOE	CCL3	IFNB1
S100A9	MMP2	C1QA	CCL4	IFNG
LILRB3	MMP9	C3AR1	CCL5	IRF1
S100A8	TIMP1	C6	CCL6	IRF3
CLEC4A	ACTA2	CD68	CCL7	IRF7
IGF2	CTGF	CD81	CCL8	IRF9
ARG1	FN1	CEBPA	CCL9	MX1
TNFRSF18	VEGFA	CCR5	CCL11	OAS1
LAIR1	PDGFB	CSF1R	CCL12	OAS2
CD33	IL6	CTSC	CCL17	OAS3
TNFRSF14	IL1B	CTSS	CCL19	RSAD2
CD47	CCL2	CX3CR1	CCL20	ISG15
CLEC12A	CXCL10	CYBB	CCL21A	IFIT1
HAVCR2	TNF	DNASE1L3	CCL21B	IFIT2
PDCD1LG2	HIF1A	ECM1	CCL21C	IFIT3
CD300LF	SNAI1	FCGR1	CCL22	IFIH1
SIRPA	SNAI2	FCGR2B	CCL24	DDX58
CD276	TWIST1	GRN	CCL25	MAVS
LILRB2	ZEB1	CXCL1	CCL26	STAT1
LAG3	ZEB2	IGF1	CCL27A	STAT2
PILRA	WNT2	ITGAV	CCL28	PKR
SIGLEC5	WNT5A	LRP1	CKLF	TICAM1
IL10	SMAD2	LY86	CX3CL1	TLR3
LILRB1	SMAD3	PLD3	CXCL1	TLR7
FCER2	SMAD4	PTGS1	CXCL2	TLR8
NT5E	FOXO3	CCL12	CXCL3	TLR9
SIGLEC9	GREM1	CCL8	CXCL5	TNF
LILRA5	LOX	AXL	CXCL9	CXCL10
SIGLEC15	LOXL2	AOAH	CXCL10	CCL2
TGFB2	POSTN	TCIRG1	CXCL12	CCL5
LILRA1	IGF1	PF4	CXCL13	NFKB1
C10orf54	FGF2	NDUFC2	CXCL14	NFKB2
SELPLG	FGF7	ABHD12	CXCL15	RELA
FCGR2B	FGF10	TREM2	CXCL16	RELB
CD274	IGFBP3	PLD4	CXCL17	BCL2
CTLA4	IL13	STAB1	PF4	APOBEC3G
TIGIT	IL4	LACC1	PPBP	SAMHD1
PVR	PPARG	LILRA5	XCL1	TRIM5
CD244	JUN	TLR12	ACKR2	RNASEL
CD200	FOS	CD86	ACKR3	IFI35
PDCD1	ELN	CD74	ACKR4	IFITM1
CD300LB	TGFBR1	LAMP1	CCR1	IFITM2
	TGFBR2	MEF2C	CCR1L1	IFITM3
	TGFBR3	MMP2	CCR2	LY6E
	NOD2	UNC93B1	CCR3	HERC5
	CDH2	CADM1	CCR4	BATF2
	SERPINE1	RAB7B	CCR5	APOBEC3A
	PLAU	SCIMP	CCR6	APOBEC3B
	PLAUR	CALR	CCR7	BST2
	ADAM12	NRP1	CCR8	DHX58
	ITGAV	P2RX4	CCR9	DDX60
	ITGB1	LGMN	CCR10	PARP12
	SPARC	SASH1	CCRL2	PARP14
	THBS1	CYBA	CX3CR1	PARP9
	THBS2	FN1	CXCR1	TRIM22
	VIM	HMOX1	CXCR2	TRIM25
	DES	LIPA	CXCR3	TRIM69
	LAMC2	LPL	CXCR4	TRIM79
	MMP1	MIF	CXCR5	ZC3HAV1
	MMP3	SIRPA	CXCR6	RSAD2
	MMP7	CCL9	GPR35	GBP1
	MMP13	PRDX2	GPR75	GBP2
	TNC	PPBP	XCR1	GBP3
	LUM	ARG1		GBP4
	BGN	CXCL14		GBP5
	DCN	CD36		GBP6
	PRG4	MMP12		IFI27
	CSF1			IFI44
	FAP			IFI44L
	FGFBP1			IFI6
	GREM2			ISG20
	PTEN			XAF1
	AKT1			ADAR
	PIK3CA			SAMHD1
	PIK3R1			EIF2AK2
	PDGFRA			OASL
	PDGFRB			DDX58
	COL1A2			MDA5
				IFIH1
