# Supplementary material for: Dynamics of severity-associated immune remodeling by granulocytes and macrophages in acute lung injury
Source: iScience. 2026 Apr 21;29(5):115816. doi: 10.1016/j.isci.2026.115816 (PMC13157102; doi:10.1016/j.isci.2026.115816)
Supplement: Table S3. Significant ligand-receptor interactions inferred by CellChat, related to Figure 6 [file mmc4.xlsx]

## Sheet: SuppTable_LR_sig_all
source	target	ligand	receptor	prob	pval	interaction_name	interaction_name_2	pathway_name	annotation	evidence	stage
Macrophages	Granulocytes	TGFB1	TGFbR1_R2	0.00946479499808092	0	TGFB1_TGFBR1_TGFBR2	TGFB1 - (TGFBR1+TGFBR2)	TGFb	Secreted Signaling	KEGG: hsa04350	Intermediate
Lymphocytes	Granulocytes	TGFB1	TGFbR1_R2	0.0134127640392667	0	TGFB1_TGFBR1_TGFBR2	TGFB1 - (TGFBR1+TGFBR2)	TGFb	Secreted Signaling	KEGG: hsa04350	Intermediate
Macrophages	Macrophages	TGFB1	TGFbR1_R2	0.0103573676827019	0	TGFB1_TGFBR1_TGFBR2	TGFB1 - (TGFBR1+TGFBR2)	TGFb	Secreted Signaling	KEGG: hsa04350	Intermediate
Lymphocytes	Macrophages	TGFB1	TGFbR1_R2	0.0146721331428006	0	TGFB1_TGFBR1_TGFBR2	TGFB1 - (TGFBR1+TGFBR2)	TGFb	Secreted Signaling	KEGG: hsa04350	Intermediate
Macrophages	Lymphocytes	TGFB1	TGFbR1_R2	0.00940357770021076	0	TGFB1_TGFBR1_TGFBR2	TGFB1 - (TGFBR1+TGFBR2)	TGFb	Secreted Signaling	KEGG: hsa04350	Intermediate
Lymphocytes	Lymphocytes	TGFB1	TGFbR1_R2	0.0133263552338308	0	TGFB1_TGFBR1_TGFBR2	TGFB1 - (TGFBR1+TGFBR2)	TGFb	Secreted Signaling	KEGG: hsa04350	Intermediate
Macrophages	Macrophages	TGFB1	ACVR1B_TGFbR2	0.00459662073896107	0	TGFB1_ACVR1B_TGFBR2	TGFB1 - (ACVR1B+TGFBR2)	TGFb	Secreted Signaling	PMID: 27449815	Intermediate
MT_hi	Macrophages	TGFB1	ACVR1B_TGFbR2	0.0012858914307873	0	TGFB1_ACVR1B_TGFBR2	TGFB1 - (ACVR1B+TGFBR2)	TGFb	Secreted Signaling	PMID: 27449815	Intermediate
Lymphocytes	Macrophages	TGFB1	ACVR1B_TGFbR2	0.0065273510797451	0	TGFB1_ACVR1B_TGFBR2	TGFB1 - (ACVR1B+TGFBR2)	TGFb	Secreted Signaling	PMID: 27449815	Intermediate
Macrophages	Epithelial cells	TGFB1	ACVR1B_TGFbR2	0.00411220532993439	0	TGFB1_ACVR1B_TGFBR2	TGFB1 - (ACVR1B+TGFBR2)	TGFb	Secreted Signaling	PMID: 27449815	Intermediate
Lymphocytes	Epithelial cells	TGFB1	ACVR1B_TGFbR2	0.00584013008509619	0	TGFB1_ACVR1B_TGFBR2	TGFB1 - (ACVR1B+TGFBR2)	TGFb	Secreted Signaling	PMID: 27449815	Intermediate
Macrophages	Macrophages	TGFB1	ACVR1_TGFbR	0.00610000783792047	0	TGFB1_ACVR1_TGFBR1	TGFB1 - (ACVR1+TGFBR1)	TGFb	Secreted Signaling	PMID: 29376829	Intermediate
MT_hi	Macrophages	TGFB1	ACVR1_TGFbR	0.00170831798869846	0	TGFB1_ACVR1_TGFBR1	TGFB1 - (ACVR1+TGFBR1)	TGFb	Secreted Signaling	PMID: 29376829	Intermediate
Lymphocytes	Macrophages	TGFB1	ACVR1_TGFbR	0.0086567179847307	0	TGFB1_ACVR1_TGFBR1	TGFB1 - (ACVR1+TGFBR1)	TGFb	Secreted Signaling	PMID: 29376829	Intermediate
Macrophages	Lymphocytes	TGFB1	ACVR1_TGFbR	0.00692774042588862	0	TGFB1_ACVR1_TGFBR1	TGFB1 - (ACVR1+TGFBR1)	TGFb	Secreted Signaling	PMID: 29376829	Intermediate
MT_hi	Lymphocytes	TGFB1	ACVR1_TGFbR	0.00194128992722239	0	TGFB1_ACVR1_TGFBR1	TGFB1 - (ACVR1+TGFBR1)	TGFb	Secreted Signaling	PMID: 29376829	Intermediate
Lymphocytes	Lymphocytes	TGFB1	ACVR1_TGFbR	0.0098279494819564	0	TGFB1_ACVR1_TGFBR1	TGFB1 - (ACVR1+TGFBR1)	TGFb	Secreted Signaling	PMID: 29376829	Intermediate
Macrophages	Epithelial cells	TGFB1	ACVR1_TGFbR	0.00338736319380193	0	TGFB1_ACVR1_TGFBR1	TGFB1 - (ACVR1+TGFBR1)	TGFb	Secreted Signaling	PMID: 29376829	Intermediate
MT_hi	Epithelial cells	TGFB1	ACVR1_TGFbR	0.000946776687432977	0	TGFB1_ACVR1_TGFBR1	TGFB1 - (ACVR1+TGFBR1)	TGFb	Secreted Signaling	PMID: 29376829	Intermediate
Lymphocytes	Epithelial cells	TGFB1	ACVR1_TGFbR	0.0048126217527975	0	TGFB1_ACVR1_TGFBR1	TGFB1 - (ACVR1+TGFBR1)	TGFb	Secreted Signaling	PMID: 29376829	Intermediate
Epithelial cells	Granulocytes	GDF15	TGFBR2	0.00070463697601755	0	GDF15_TGFBR2	GDF15 - TGFBR2	GDF	Secreted Signaling	KEGG: hsa04350	Intermediate
Epithelial cells	Macrophages	GDF15	TGFBR2	0.000647769024643016	0	GDF15_TGFBR2	GDF15 - TGFBR2	GDF	Secreted Signaling	KEGG: hsa04350	Intermediate
Epithelial cells	Lymphocytes	GDF15	TGFBR2	0.00155535612662084	0	GDF15_TGFBR2	GDF15 - TGFBR2	GDF	Secreted Signaling	KEGG: hsa04350	Intermediate
Epithelial cells	Epithelial cells	GDF15	TGFBR2	0.000230738200243225	0	GDF15_TGFBR2	GDF15 - TGFBR2	GDF	Secreted Signaling	KEGG: hsa04350	Intermediate
Epithelial cells	Macrophages	INHBB	ACVR1B_ACVR2A	0.0006681332264976	0	INHBB_ACVR1B_ACVR2A	INHBB - (ACVR1B+ACVR2A)	ACTIVIN	Secreted Signaling	KEGG: hsa04352	Intermediate
Epithelial cells	Epithelial cells	INHBB	ACVR1B_ACVR2A	0.00124236794631227	0	INHBB_ACVR1B_ACVR2A	INHBB - (ACVR1B+ACVR2A)	ACTIVIN	Secreted Signaling	KEGG: hsa04352	Intermediate
Epithelial cells	Epithelial cells	INHBB	ACVR1B_ACVR2B	0.000779240834363375	0	INHBB_ACVR1B_ACVR2B	INHBB - (ACVR1B+ACVR2B)	ACTIVIN	Secreted Signaling	KEGG: hsa04353	Intermediate
Epithelial cells	Epithelial cells	WNT7B	FZD3_LRP6	0.00030640934919271	0	WNT7B_FZD3_LRP6	WNT7B - (FZD3+LRP6)	WNT	Secreted Signaling	KEGG: hsa04310; PMID: 23209147	Intermediate
Epithelial cells	Epithelial cells	WNT7B	FZD6_LRP6	0.000627663576470225	0	WNT7B_FZD6_LRP6	WNT7B - (FZD6+LRP6)	WNT	Secreted Signaling	KEGG: hsa04310; PMID: 23209147	Intermediate
Epithelial cells	Epithelial cells	WNT9A	FZD3_LRP6	0.00137094617160156	0	WNT9A_FZD3_LRP6	WNT9A - (FZD3+LRP6)	WNT	Secreted Signaling	KEGG: hsa04310; PMID: 23209147	Intermediate
Epithelial cells	Epithelial cells	WNT9A	FZD6_LRP6	0.00280497458743395	0	WNT9A_FZD6_LRP6	WNT9A - (FZD6+LRP6)	WNT	Secreted Signaling	KEGG: hsa04310; PMID: 23209147	Intermediate
Epithelial cells	Epithelial cells	WNT5B	FZD3	0.000877026959967726	0	WNT5B_FZD3	WNT5B - FZD3	ncWNT	Secreted Signaling	KEGG: hsa04310	Intermediate
Epithelial cells	Epithelial cells	WNT5B	FZD6	0.0036723452844296	0	WNT5B_FZD6	WNT5B - FZD6	ncWNT	Secreted Signaling	KEGG: hsa04310	Intermediate
Epithelial cells	Epithelial cells	TGFA	EGFR	0.00583178307144916	0	TGFA_EGFR	TGFA - EGFR	EGF	Secreted Signaling	KEGG: hsa04012	Intermediate
Epithelial cells	Epithelial cells	TGFA	EGFR_ERBB2	0.00477982032689652	0	TGFA_EGFR_ERBB2	TGFA - (EGFR+ERBB2)	EGF	Secreted Signaling	KEGG: hsa04012	Intermediate
Epithelial cells	Epithelial cells	AREG	EGFR	0.00161783084443811	0	AREG_EGFR	AREG - EGFR	EGF	Secreted Signaling	KEGG: hsa04012	Intermediate
Epithelial cells	Epithelial cells	AREG	EGFR_ERBB2	0.00132498631164572	0	AREG_EGFR_ERBB2	AREG - (EGFR+ERBB2)	EGF	Secreted Signaling	KEGG: hsa04012	Intermediate
Epithelial cells	Epithelial cells	BTC	EGFR	0.00251514505320498	0	BTC_EGFR	BTC - EGFR	EGF	Secreted Signaling	KEGG: hsa04012	Intermediate
Epithelial cells	Epithelial cells	BTC	EGFR_ERBB2	0.00206021230547329	0	BTC_EGFR_ERBB2	BTC - (EGFR+ERBB2)	EGF	Secreted Signaling	KEGG: hsa04012	Intermediate
Epithelial cells	Epithelial cells	BTC	ERBB4	0.0042630295693272	0	BTC_ERBB4	BTC - ERBB4	EGF	Secreted Signaling	KEGG: hsa04012	Intermediate
Epithelial cells	Epithelial cells	BTC	ERBB2_ERBB4	0.00268286865239521	0	BTC_ERBB2_ERBB4	BTC - (ERBB2+ERBB4)	EGF	Secreted Signaling	KEGG: hsa04012	Intermediate
Epithelial cells	Epithelial cells	NRG4	ERBB4	0.0124455651500864	0	NRG4_ERBB4	NRG4 - ERBB4	NRG	Secreted Signaling	KEGG: hsa04012	Intermediate
Epithelial cells	Epithelial cells	NRG4	ERBB2_ERBB4	0.00785634519265615	0	NRG4_ERBB2_ERBB4	NRG4 - (ERBB2+ERBB4)	NRG	Secreted Signaling	KEGG: hsa04012	Intermediate
Macrophages	Macrophages	CCL4	CCR5	0.000729385262758408	0	CCL4_CCR5	CCL4 - CCR5	CCL	Secreted Signaling	KEGG: hsa04060	Intermediate
Lymphocytes	Macrophages	CCL4	CCR5	0.00325676624764856	0	CCL4_CCR5	CCL4 - CCR5	CCL	Secreted Signaling	KEGG: hsa04060	Intermediate
Epithelial cells	Macrophages	CCL4	CCR5	0.000312137851268351	0	CCL4_CCR5	CCL4 - CCR5	CCL	Secreted Signaling	KEGG: hsa04060	Intermediate
Macrophages	Lymphocytes	CCL4	CCR5	0.000209862553026993	0	CCL4_CCR5	CCL4 - CCR5	CCL	Secreted Signaling	KEGG: hsa04060	Intermediate
Lymphocytes	Lymphocytes	CCL4	CCR5	0.000938745017316052	0	CCL4_CCR5	CCL4 - CCR5	CCL	Secreted Signaling	KEGG: hsa04060	Intermediate
Epithelial cells	Lymphocytes	CCL4	CCR5	8.97832369715187e-05	0	CCL4_CCR5	CCL4 - CCR5	CCL	Secreted Signaling	KEGG: hsa04060	Intermediate
Lymphocytes	Macrophages	CCL5	CCR5	0.00849219842646172	0	CCL5_CCR5	CCL5 - CCR5	CCL	Secreted Signaling	KEGG: hsa04060	Intermediate
Lymphocytes	Lymphocytes	CCL5	CCR5	0.00245701525040495	0	CCL5_CCR5	CCL5 - CCR5	CCL	Secreted Signaling	KEGG: hsa04060	Intermediate
Macrophages	Macrophages	CCL3	CCR5	0.00240957861950858	0	CCL3_CCR5	CCL3 - CCR5	CCL	Secreted Signaling	KEGG: hsa04060	Intermediate
Macrophages	Lymphocytes	CCL3	CCR5	0.00069412790770802	0	CCL3_CCR5	CCL3 - CCR5	CCL	Secreted Signaling	KEGG: hsa04060	Intermediate
Granulocytes	Granulocytes	CXCL8	CXCR2	0.0331300624918218	0	CXCL8_CXCR2	CXCL8 - CXCR2	CXCL	Secreted Signaling	KEGG: hsa04060	Intermediate
Macrophages	Macrophages	MIF	CD74_CXCR4	0.0649147390944498	0	MIF_CD74_CXCR4	MIF - (CD74+CXCR4)	MIF	Secreted Signaling	PMID: 29637711; PMID: 24760155	Intermediate
Lymphocytes	Macrophages	MIF	CD74_CXCR4	0.0582632408478843	0	MIF_CD74_CXCR4	MIF - (CD74+CXCR4)	MIF	Secreted Signaling	PMID: 29637711; PMID: 24760155	Intermediate
Epithelial cells	Macrophages	MIF	CD74_CXCR4	0.0580505638620746	0	MIF_CD74_CXCR4	MIF - (CD74+CXCR4)	MIF	Secreted Signaling	PMID: 29637711; PMID: 24760155	Intermediate
Macrophages	MT_hi	MIF	CD74_CXCR4	0.0131187624468131	0	MIF_CD74_CXCR4	MIF - (CD74+CXCR4)	MIF	Secreted Signaling	PMID: 29637711; PMID: 24760155	Intermediate
Lymphocytes	MT_hi	MIF	CD74_CXCR4	0.0117080946620421	0	MIF_CD74_CXCR4	MIF - (CD74+CXCR4)	MIF	Secreted Signaling	PMID: 29637711; PMID: 24760155	Intermediate
Epithelial cells	MT_hi	MIF	CD74_CXCR4	0.0116632522013269	0	MIF_CD74_CXCR4	MIF - (CD74+CXCR4)	MIF	Secreted Signaling	PMID: 29637711; PMID: 24760155	Intermediate
Macrophages	Lymphocytes	MIF	CD74_CXCR4	0.0400049272737018	0	MIF_CD74_CXCR4	MIF - (CD74+CXCR4)	MIF	Secreted Signaling	PMID: 29637711; PMID: 24760155	Intermediate
Lymphocytes	Lymphocytes	MIF	CD74_CXCR4	0.035808075631876	0	MIF_CD74_CXCR4	MIF - (CD74+CXCR4)	MIF	Secreted Signaling	PMID: 29637711; PMID: 24760155	Intermediate
Epithelial cells	Lymphocytes	MIF	CD74_CXCR4	0.0356742611833369	0	MIF_CD74_CXCR4	MIF - (CD74+CXCR4)	MIF	Secreted Signaling	PMID: 29637711; PMID: 24760155	Intermediate
Macrophages	Epithelial cells	MIF	CD74_CXCR4	0.0155445022889339	0	MIF_CD74_CXCR4	MIF - (CD74+CXCR4)	MIF	Secreted Signaling	PMID: 29637711; PMID: 24760155	Intermediate
Lymphocytes	Epithelial cells	MIF	CD74_CXCR4	0.013876661076878	0	MIF_CD74_CXCR4	MIF - (CD74+CXCR4)	MIF	Secreted Signaling	PMID: 29637711; PMID: 24760155	Intermediate
Epithelial cells	Epithelial cells	MIF	CD74_CXCR4	0.0138236290969586	0.01	MIF_CD74_CXCR4	MIF - (CD74+CXCR4)	MIF	Secreted Signaling	PMID: 29637711; PMID: 24760155	Intermediate
Macrophages	Macrophages	MIF	CD74_CD44	0.106176313412811	0	MIF_CD74_CD44	MIF - (CD74+CD44)	MIF	Secreted Signaling	PMID: 29637711; PMID: 26175090	Intermediate
Lymphocytes	Macrophages	MIF	CD74_CD44	0.0957297723296303	0	MIF_CD74_CD44	MIF - (CD74+CD44)	MIF	Secreted Signaling	PMID: 29637711; PMID: 26175090	Intermediate
Epithelial cells	Macrophages	MIF	CD74_CD44	0.0953941856850914	0	MIF_CD74_CD44	MIF - (CD74+CD44)	MIF	Secreted Signaling	PMID: 29637711; PMID: 26175090	Intermediate
Macrophages	MT_hi	MIF	CD74_CD44	0.0373981989533565	0	MIF_CD74_CD44	MIF - (CD74+CD44)	MIF	Secreted Signaling	PMID: 29637711; PMID: 26175090	Intermediate
Lymphocytes	MT_hi	MIF	CD74_CD44	0.0334652818867087	0	MIF_CD74_CD44	MIF - (CD74+CD44)	MIF	Secreted Signaling	PMID: 29637711; PMID: 26175090	Intermediate
Epithelial cells	MT_hi	MIF	CD74_CD44	0.0333399197056262	0	MIF_CD74_CD44	MIF - (CD74+CD44)	MIF	Secreted Signaling	PMID: 29637711; PMID: 26175090	Intermediate
Macrophages	Lymphocytes	MIF	CD74_CD44	0.0577829347726656	0	MIF_CD74_CD44	MIF - (CD74+CD44)	MIF	Secreted Signaling	PMID: 29637711; PMID: 26175090	Intermediate
Lymphocytes	Lymphocytes	MIF	CD74_CD44	0.0518216996718273	0	MIF_CD74_CD44	MIF - (CD74+CD44)	MIF	Secreted Signaling	PMID: 29637711; PMID: 26175090	Intermediate
Epithelial cells	Lymphocytes	MIF	CD74_CD44	0.0516312469615839	0	MIF_CD74_CD44	MIF - (CD74+CD44)	MIF	Secreted Signaling	PMID: 29637711; PMID: 26175090	Intermediate
Macrophages	Epithelial cells	MIF	CD74_CD44	0.0256724859128521	0	MIF_CD74_CD44	MIF - (CD74+CD44)	MIF	Secreted Signaling	PMID: 29637711; PMID: 26175090	Intermediate
Lymphocytes	Epithelial cells	MIF	CD74_CD44	0.0229432923574215	0	MIF_CD74_CD44	MIF - (CD74+CD44)	MIF	Secreted Signaling	PMID: 29637711; PMID: 26175090	Intermediate
Epithelial cells	Epithelial cells	MIF	CD74_CD44	0.0228564138416641	0	MIF_CD74_CD44	MIF - (CD74+CD44)	MIF	Secreted Signaling	PMID: 29637711; PMID: 26175090	Intermediate
Epithelial cells	Lymphocytes	IL7	IL7R_IL2RG	0.0145217920290873	0	IL7_IL7R_IL2RG	IL7 - (IL7R+IL2RG)	IL2	Secreted Signaling	KEGG: hsa04060	Intermediate
Macrophages	Macrophages	IL10	IL10RA_IL10RB	0.000944376459364169	0	IL10_IL10RA_IL10RB	IL10 - (IL10RA+IL10RB)	IL10	Secreted Signaling	KEGG: hsa04060	Intermediate
Macrophages	Lymphocytes	IL10	IL10RA_IL10RB	0.0003887572546395	0	IL10_IL10RA_IL10RB	IL10 - (IL10RA+IL10RB)	IL10	Secreted Signaling	KEGG: hsa04060	Intermediate
Granulocytes	Granulocytes	IL1B	IL1R1_IL1RAP	0.0124387364095624	0	IL1B_IL1R1_IL1RAP	IL1B - (IL1R1+IL1RAP)	IL1	Secreted Signaling	KEGG: hsa04060	Intermediate
Granulocytes	Granulocytes	IL1B	IL1R2	0.0188641907170063	0	IL1B_IL1R2	IL1B - IL1R2	IL1	Secreted Signaling	KEGG: hsa04060	Intermediate
Lymphocytes	Macrophages	IL16	CD4	0.00276968112482261	0	IL16_CD4	IL16 - CD4	IL16	Secreted Signaling	KEGG: hsa04060	Intermediate
Epithelial cells	Macrophages	IL16	CD4	0.00606709060281946	0	IL16_CD4	IL16 - CD4	IL16	Secreted Signaling	KEGG: hsa04060	Intermediate
Lymphocytes	Epithelial cells	IL16	CD4	0.000558596094933334	0	IL16_CD4	IL16 - CD4	IL16	Secreted Signaling	KEGG: hsa04060	Intermediate
Epithelial cells	Epithelial cells	IL16	CD4	0.00122686428339891	0	IL16_CD4	IL16 - CD4	IL16	Secreted Signaling	KEGG: hsa04060	Intermediate
Macrophages	Granulocytes	SPP1	CD44	0.0142284048128553	0	SPP1_CD44	SPP1 - CD44	SPP1	Secreted Signaling	PMID: 21907263	Intermediate
MT_hi	Granulocytes	SPP1	CD44	0.0151119633892839	0	SPP1_CD44	SPP1 - CD44	SPP1	Secreted Signaling	PMID: 21907263	Intermediate
Epithelial cells	Granulocytes	SPP1	CD44	0.00347378812433816	0.02	SPP1_CD44	SPP1 - CD44	SPP1	Secreted Signaling	PMID: 21907263	Intermediate
Macrophages	Macrophages	SPP1	CD44	0.0140132590320481	0	SPP1_CD44	SPP1 - CD44	SPP1	Secreted Signaling	PMID: 21907263	Intermediate
MT_hi	Macrophages	SPP1	CD44	0.0148836591573298	0	SPP1_CD44	SPP1 - CD44	SPP1	Secreted Signaling	PMID: 21907263	Intermediate
Epithelial cells	Macrophages	SPP1	CD44	0.0034206971451291	0.02	SPP1_CD44	SPP1 - CD44	SPP1	Secreted Signaling	PMID: 21907263	Intermediate
Macrophages	MT_hi	SPP1	CD44	0.0100979446969465	0	SPP1_CD44	SPP1 - CD44	SPP1	Secreted Signaling	PMID: 21907263	Intermediate
MT_hi	MT_hi	SPP1	CD44	0.0107278003977522	0	SPP1_CD44	SPP1 - CD44	SPP1	Secreted Signaling	PMID: 21907263	Intermediate
Epithelial cells	MT_hi	SPP1	CD44	0.00245757524390657	0.02	SPP1_CD44	SPP1 - CD44	SPP1	Secreted Signaling	PMID: 21907263	Intermediate
Macrophages	Lymphocytes	SPP1	CD44	0.011487111562222	0	SPP1_CD44	SPP1 - CD44	SPP1	Secreted Signaling	PMID: 21907263	Intermediate
MT_hi	Lymphocytes	SPP1	CD44	0.0122025479292219	0	SPP1_CD44	SPP1 - CD44	SPP1	Secreted Signaling	PMID: 21907263	Intermediate
Epithelial cells	Lymphocytes	SPP1	CD44	0.0027986336674652	0.02	SPP1_CD44	SPP1 - CD44	SPP1	Secreted Signaling	PMID: 21907263	Intermediate
Macrophages	Epithelial cells	SPP1	CD44	0.00107596481919192	0	SPP1_CD44	SPP1 - CD44	SPP1	Secreted Signaling	PMID: 21907263	Intermediate
MT_hi	Epithelial cells	SPP1	CD44	0.00114372793145347	0	SPP1_CD44	SPP1 - CD44	SPP1	Secreted Signaling	PMID: 21907263	Intermediate
Epithelial cells	Epithelial cells	SPP1	CD44	0.000260068249432748	0.02	SPP1_CD44	SPP1 - CD44	SPP1	Secreted Signaling	PMID: 21907263	Intermediate
Macrophages	Macrophages	SPP1	ITGAV_ITGB1	0.00379835705679127	0	SPP1_ITGAV_ITGB1	SPP1 - (ITGAV+ITGB1)	SPP1	Secreted Signaling	PMID: 21907263	Intermediate
MT_hi	Macrophages	SPP1	ITGAV_ITGB1	0.00403688063505377	0	SPP1_ITGAV_ITGB1	SPP1 - (ITGAV+ITGB1)	SPP1	Secreted Signaling	PMID: 21907263	Intermediate
Epithelial cells	Macrophages	SPP1	ITGAV_ITGB1	0.000919990810793545	0	SPP1_ITGAV_ITGB1	SPP1 - (ITGAV+ITGB1)	SPP1	Secreted Signaling	PMID: 21907263	Intermediate
Macrophages	Epithelial cells	SPP1	ITGAV_ITGB1	0.00266054522904603	0	SPP1_ITGAV_ITGB1	SPP1 - (ITGAV+ITGB1)	SPP1	Secreted Signaling	PMID: 21907263	Intermediate
MT_hi	Epithelial cells	SPP1	ITGAV_ITGB1	0.00282782101201941	0	SPP1_ITGAV_ITGB1	SPP1 - (ITGAV+ITGB1)	SPP1	Secreted Signaling	PMID: 21907263	Intermediate
Epithelial cells	Epithelial cells	SPP1	ITGAV_ITGB1	0.000643846921743318	0	SPP1_ITGAV_ITGB1	SPP1 - (ITGAV+ITGB1)	SPP1	Secreted Signaling	PMID: 21907263	Intermediate
Macrophages	Epithelial cells	SPP1	ITGAV_ITGB5	0.00195323237911555	0	SPP1_ITGAV_ITGB5	SPP1 - (ITGAV+ITGB5)	SPP1	Secreted Signaling	PMID: 21907263	Intermediate
MT_hi	Epithelial cells	SPP1	ITGAV_ITGB5	0.00207613003456679	0	SPP1_ITGAV_ITGB5	SPP1 - (ITGAV+ITGB5)	SPP1	Secreted Signaling	PMID: 21907263	Intermediate
Epithelial cells	Epithelial cells	SPP1	ITGAV_ITGB5	0.000472424584107631	0	SPP1_ITGAV_ITGB5	SPP1 - (ITGAV+ITGB5)	SPP1	Secreted Signaling	PMID: 21907263	Intermediate
Macrophages	Epithelial cells	SPP1	ITGAV_ITGB6	0.000891716092548217	0	SPP1_ITGAV_ITGB6	SPP1 - (ITGAV+ITGB6)	SPP1	Secreted Signaling	PMID: 21907263	Intermediate
MT_hi	Epithelial cells	SPP1	ITGAV_ITGB6	0.000947886428203603	0	SPP1_ITGAV_ITGB6	SPP1 - (ITGAV+ITGB6)	SPP1	Secreted Signaling	PMID: 21907263	Intermediate
Epithelial cells	Epithelial cells	SPP1	ITGAV_ITGB6	0.00021550389743243	0	SPP1_ITGAV_ITGB6	SPP1 - (ITGAV+ITGB6)	SPP1	Secreted Signaling	PMID: 21907263	Intermediate
Macrophages	Macrophages	SPP1	ITGA4_ITGB1	0.00417576890277649	0	SPP1_ITGA4_ITGB1	SPP1 - (ITGA4+ITGB1)	SPP1	Secreted Signaling	PMID: 21907263	Intermediate
MT_hi	Macrophages	SPP1	ITGA4_ITGB1	0.00443788704932004	0	SPP1_ITGA4_ITGB1	SPP1 - (ITGA4+ITGB1)	SPP1	Secreted Signaling	PMID: 21907263	Intermediate
Epithelial cells	Macrophages	SPP1	ITGA4_ITGB1	0.00101169326205626	0	SPP1_ITGA4_ITGB1	SPP1 - (ITGA4+ITGB1)	SPP1	Secreted Signaling	PMID: 21907263	Intermediate
Macrophages	Lymphocytes	SPP1	ITGA4_ITGB1	0.00651337304315952	0	SPP1_ITGA4_ITGB1	SPP1 - (ITGA4+ITGB1)	SPP1	Secreted Signaling	PMID: 21907263	Intermediate
MT_hi	Lymphocytes	SPP1	ITGA4_ITGB1	0.00692120563802437	0	SPP1_ITGA4_ITGB1	SPP1 - (ITGA4+ITGB1)	SPP1	Secreted Signaling	PMID: 21907263	Intermediate
Epithelial cells	Lymphocytes	SPP1	ITGA4_ITGB1	0.0015808530973939	0	SPP1_ITGA4_ITGB1	SPP1 - (ITGA4+ITGB1)	SPP1	Secreted Signaling	PMID: 21907263	Intermediate
Macrophages	Macrophages	SPP1	ITGA5_ITGB1	0.00252661588478965	0	SPP1_ITGA5_ITGB1	SPP1 - (ITGA5+ITGB1)	SPP1	Secreted Signaling	PMID: 21907263	Intermediate
MT_hi	Macrophages	SPP1	ITGA5_ITGB1	0.00268549383573162	0	SPP1_ITGA5_ITGB1	SPP1 - (ITGA5+ITGB1)	SPP1	Secreted Signaling	PMID: 21907263	Intermediate
Epithelial cells	Macrophages	SPP1	ITGA5_ITGB1	0.000611374041855869	0	SPP1_ITGA5_ITGB1	SPP1 - (ITGA5+ITGB1)	SPP1	Secreted Signaling	PMID: 21907263	Intermediate
Granulocytes	Epithelial cells	NAMPT	INSR	0.109910075749162	0	NAMPT_INSR	NAMPT - INSR	VISFATIN	Secreted Signaling	PMID: 28490838	Intermediate
Macrophages	Epithelial cells	NAMPT	INSR	0.0477854404318133	0	NAMPT_INSR	NAMPT - INSR	VISFATIN	Secreted Signaling	PMID: 28490838	Intermediate
MT_hi	Epithelial cells	NAMPT	INSR	0.0414579457060409	0	NAMPT_INSR	NAMPT - INSR	VISFATIN	Secreted Signaling	PMID: 28490838	Intermediate
Lymphocytes	Epithelial cells	NAMPT	INSR	0.0218921320881086	0	NAMPT_INSR	NAMPT - INSR	VISFATIN	Secreted Signaling	PMID: 28490838	Intermediate
Epithelial cells	Epithelial cells	NAMPT	INSR	0.0171063273335601	0	NAMPT_INSR	NAMPT - INSR	VISFATIN	Secreted Signaling	PMID: 28490838	Intermediate
Granulocytes	Macrophages	NAMPT	ITGA5_ITGB1	0.0603519000259514	0	NAMPT_ITGA5_ITGB1	NAMPT - (ITGA5+ITGB1)	VISFATIN	Secreted Signaling	PMID: 28490838	Intermediate
Macrophages	Macrophages	NAMPT	ITGA5_ITGB1	0.0254385349356517	0	NAMPT_ITGA5_ITGB1	NAMPT - (ITGA5+ITGB1)	VISFATIN	Secreted Signaling	PMID: 28490838	Intermediate
MT_hi	Macrophages	NAMPT	ITGA5_ITGB1	0.0220017274113984	0	NAMPT_ITGA5_ITGB1	NAMPT - (ITGA5+ITGB1)	VISFATIN	Secreted Signaling	PMID: 28490838	Intermediate
Lymphocytes	Macrophages	NAMPT	ITGA5_ITGB1	0.0115079135147181	0	NAMPT_ITGA5_ITGB1	NAMPT - (ITGA5+ITGB1)	VISFATIN	Secreted Signaling	PMID: 28490838	Intermediate
Epithelial cells	Macrophages	NAMPT	ITGA5_ITGB1	0.00897136501672382	0	NAMPT_ITGA5_ITGB1	NAMPT - (ITGA5+ITGB1)	VISFATIN	Secreted Signaling	PMID: 28490838	Intermediate
Epithelial cells	Epithelial cells	MDK	SDC1	0.000127842276284574	0	MDK_SDC1	MDK - SDC1	MK	Secreted Signaling	PMID: 28356350	Intermediate
Epithelial cells	Macrophages	MDK	SDC2	0.000119124243821049	0	MDK_SDC2	MDK - SDC2	MK	Secreted Signaling	PMID: 28356350	Intermediate
Epithelial cells	Macrophages	MDK	SDC4	0.000204383333791	0	MDK_SDC4	MDK - SDC4	MK	Secreted Signaling	PMID: 28356350	Intermediate
Epithelial cells	Epithelial cells	MDK	SDC4	0.00118072028049035	0	MDK_SDC4	MDK - SDC4	MK	Secreted Signaling	PMID: 28356350	Intermediate
Epithelial cells	Macrophages	MDK	ITGA4_ITGB1	0.000999296344617796	0	MDK_ITGA4_ITGB1	MDK - (ITGA4+ITGB1)	MK	Secreted Signaling	PMID: 28356350	Intermediate
Epithelial cells	Lymphocytes	MDK	ITGA4_ITGB1	0.00156149280580778	0	MDK_ITGA4_ITGB1	MDK - (ITGA4+ITGB1)	MK	Secreted Signaling	PMID: 28356350	Intermediate
Epithelial cells	Macrophages	MDK	LRP1	0.00122819053072464	0	MDK_LRP1	MDK - LRP1	MK	Secreted Signaling	PMID: 28356350	Intermediate
Epithelial cells	MT_hi	MDK	LRP1	0.000364841710812279	0	MDK_LRP1	MDK - LRP1	MK	Secreted Signaling	PMID: 28356350	Intermediate
Epithelial cells	Epithelial cells	MDK	LRP1	0.000135722782722881	0	MDK_LRP1	MDK - LRP1	MK	Secreted Signaling	PMID: 28356350	Intermediate
Epithelial cells	Macrophages	MDK	NCL	0.00141679535679399	0	MDK_NCL	MDK - NCL	MK	Secreted Signaling	PMID: 28356350	Intermediate
Epithelial cells	Lymphocytes	MDK	NCL	0.00147418659875912	0	MDK_NCL	MDK - NCL	MK	Secreted Signaling	PMID: 28356350	Intermediate
Epithelial cells	Epithelial cells	MDK	NCL	0.0013767038601539	0	MDK_NCL	MDK - NCL	MK	Secreted Signaling	PMID: 28356350	Intermediate
Macrophages	Macrophages	C3	C3AR1	0.00311919952951839	0	C3_C3AR1	C3 - C3AR1	COMPLEMENT	Secreted Signaling	KEGG: hsa04080	Intermediate
Epithelial cells	Macrophages	C3	C3AR1	0.00198365820094595	0	C3_C3AR1	C3 - C3AR1	COMPLEMENT	Secreted Signaling	KEGG: hsa04080	Intermediate
Macrophages	MT_hi	C3	C3AR1	0.000531118208728136	0	C3_C3AR1	C3 - C3AR1	COMPLEMENT	Secreted Signaling	KEGG: hsa04080	Intermediate
Epithelial cells	MT_hi	C3	C3AR1	0.000337446247238082	0	C3_C3AR1	C3 - C3AR1	COMPLEMENT	Secreted Signaling	KEGG: hsa04080	Intermediate
Macrophages	Granulocytes	C3	ITGAM_ITGB2	0.00118012087446473	0	C3_ITGAM_ITGB2	C3 - (ITGAM+ITGB2)	COMPLEMENT	Secreted Signaling	PMID: 16234578	Intermediate
Epithelial cells	Granulocytes	C3	ITGAM_ITGB2	0.000749968029939013	0	C3_ITGAM_ITGB2	C3 - (ITGAM+ITGB2)	COMPLEMENT	Secreted Signaling	PMID: 16234578	Intermediate
Macrophages	Macrophages	C3	ITGAM_ITGB2	0.00235659448175438	0	C3_ITGAM_ITGB2	C3 - (ITGAM+ITGB2)	COMPLEMENT	Secreted Signaling	PMID: 16234578	Intermediate
Epithelial cells	Macrophages	C3	ITGAM_ITGB2	0.00149826146655209	0	C3_ITGAM_ITGB2	C3 - (ITGAM+ITGB2)	COMPLEMENT	Secreted Signaling	PMID: 16234578	Intermediate
Macrophages	Granulocytes	C3	ITGAX_ITGB2	0.0024010856887995	0	C3_ITGAX_ITGB2	C3 - (ITGAX+ITGB2)	COMPLEMENT	Secreted Signaling	PMID: 16234578	Intermediate
Epithelial cells	Granulocytes	C3	ITGAX_ITGB2	0.00152657261491046	0	C3_ITGAX_ITGB2	C3 - (ITGAX+ITGB2)	COMPLEMENT	Secreted Signaling	PMID: 16234578	Intermediate
Macrophages	Macrophages	C3	ITGAX_ITGB2	0.00353205989231044	0	C3_ITGAX_ITGB2	C3 - (ITGAX+ITGB2)	COMPLEMENT	Secreted Signaling	PMID: 16234578	Intermediate
Epithelial cells	Macrophages	C3	ITGAX_ITGB2	0.00224655589716554	0	C3_ITGAX_ITGB2	C3 - (ITGAX+ITGB2)	COMPLEMENT	Secreted Signaling	PMID: 16234578	Intermediate
Macrophages	MT_hi	C3	ITGAX_ITGB2	0.00080720762750735	0	C3_ITGAX_ITGB2	C3 - (ITGAX+ITGB2)	COMPLEMENT	Secreted Signaling	PMID: 16234578	Intermediate
Epithelial cells	MT_hi	C3	ITGAX_ITGB2	0.000512911477177785	0	C3_ITGAX_ITGB2	C3 - (ITGAX+ITGB2)	COMPLEMENT	Secreted Signaling	PMID: 16234578	Intermediate
Lymphocytes	Epithelial cells	GZMA	PARD3	0.0608874729623592	0	GZMA_PARD3	GZMA - PARD3	PARs	Secreted Signaling	KEGG: hsa04080	Intermediate
Epithelial cells	Epithelial cells	PLG	PARD3	0.00282060548907703	0	PLG_PARD3	PLG - PARD3	PARs	Secreted Signaling	KEGG: hsa04080	Intermediate
Macrophages	Epithelial cells	HGF	MET	0.0011217509091908	0	HGF_MET	HGF - MET	HGF	Secreted Signaling	PMID: 28475121	Intermediate
Macrophages	Epithelial cells	SEMA3C	NRP2_PLXNA2	0.00277473631131	0	SEMA3C_NRP2_PLXNA2	SEMA3C - (NRP2+PLXNA2)	SEMA3	Secreted Signaling	PMID: 27533782	Intermediate
MT_hi	Epithelial cells	SEMA3C	NRP2_PLXNA2	0.0043555940022785	0	SEMA3C_NRP2_PLXNA2	SEMA3C - (NRP2+PLXNA2)	SEMA3	Secreted Signaling	PMID: 27533782	Intermediate
Epithelial cells	Epithelial cells	SEMA3C	NRP2_PLXNA2	0.016070387055533	0	SEMA3C_NRP2_PLXNA2	SEMA3C - (NRP2+PLXNA2)	SEMA3	Secreted Signaling	PMID: 27533782	Intermediate
Epithelial cells	Epithelial cells	SEMA3F	NRP2_PLXNA2	0.000847338168415167	0	SEMA3F_NRP2_PLXNA2	SEMA3F - (NRP2+PLXNA2)	SEMA3	Secreted Signaling	PMID: 27533782	Intermediate
Macrophages	Macrophages	SEMA3C	NRP1_NRP2	0.00184998217316862	0	SEMA3C_NRP1_NRP2	SEMA3C - (NRP1+NRP2)	SEMA3	Secreted Signaling	PMID: 27533782	Intermediate
MT_hi	Macrophages	SEMA3C	NRP1_NRP2	0.00290551236374576	0	SEMA3C_NRP1_NRP2	SEMA3C - (NRP1+NRP2)	SEMA3	Secreted Signaling	PMID: 27533782	Intermediate
Epithelial cells	Macrophages	SEMA3C	NRP1_NRP2	0.0107623281894784	0	SEMA3C_NRP1_NRP2	SEMA3C - (NRP1+NRP2)	SEMA3	Secreted Signaling	PMID: 27533782	Intermediate
Macrophages	Macrophages	SEMA3C	PLXND1	0.00222216702520229	0	SEMA3C_PLXND1	SEMA3C - PLXND1	SEMA3	Secreted Signaling	PMID: 27533782	Intermediate
MT_hi	Macrophages	SEMA3C	PLXND1	0.00348930953799832	0	SEMA3C_PLXND1	SEMA3C - PLXND1	SEMA3	Secreted Signaling	PMID: 27533782	Intermediate
Epithelial cells	Macrophages	SEMA3C	PLXND1	0.0129043444851962	0	SEMA3C_PLXND1	SEMA3C - PLXND1	SEMA3	Secreted Signaling	PMID: 27533782	Intermediate
Macrophages	Granulocytes	ANXA1	FPR2	0.0374794663761813	0	ANXA1_FPR2	ANXA1 - FPR2	ANNEXIN	Secreted Signaling	PMID: 23230437	Intermediate
MT_hi	Granulocytes	ANXA1	FPR2	0.00514035264847111	0	ANXA1_FPR2	ANXA1 - FPR2	ANNEXIN	Secreted Signaling	PMID: 23230437	Intermediate
Lymphocytes	Granulocytes	ANXA1	FPR2	0.0368546441146523	0	ANXA1_FPR2	ANXA1 - FPR2	ANNEXIN	Secreted Signaling	PMID: 23230437	Intermediate
Epithelial cells	Granulocytes	ANXA1	FPR2	0.0732847457196205	0	ANXA1_FPR2	ANXA1 - FPR2	ANNEXIN	Secreted Signaling	PMID: 23230437	Intermediate
Macrophages	Macrophages	ANXA1	FPR2	0.00327877947646875	0	ANXA1_FPR2	ANXA1 - FPR2	ANNEXIN	Secreted Signaling	PMID: 23230437	Intermediate
Lymphocytes	Macrophages	ANXA1	FPR2	0.00322221004407053	0.01	ANXA1_FPR2	ANXA1 - FPR2	ANNEXIN	Secreted Signaling	PMID: 23230437	Intermediate
Epithelial cells	Macrophages	ANXA1	FPR2	0.00663637068010471	0.01	ANXA1_FPR2	ANXA1 - FPR2	ANNEXIN	Secreted Signaling	PMID: 23230437	Intermediate
Macrophages	Granulocytes	ANXA1	FPR1	0.057863556174022	0	ANXA1_FPR1	ANXA1 - FPR1	ANNEXIN	Secreted Signaling	PMID: 23230437	Intermediate
MT_hi	Granulocytes	ANXA1	FPR1	0.00808377125956686	0.03	ANXA1_FPR1	ANXA1 - FPR1	ANNEXIN	Secreted Signaling	PMID: 23230437	Intermediate
Lymphocytes	Granulocytes	ANXA1	FPR1	0.0569190052557881	0	ANXA1_FPR1	ANXA1 - FPR1	ANNEXIN	Secreted Signaling	PMID: 23230437	Intermediate
Epithelial cells	Granulocytes	ANXA1	FPR1	0.110898696645722	0	ANXA1_FPR1	ANXA1 - FPR1	ANNEXIN	Secreted Signaling	PMID: 23230437	Intermediate
Macrophages	Macrophages	ANXA1	FPR1	0.0230112480705337	0	ANXA1_FPR1	ANXA1 - FPR1	ANNEXIN	Secreted Signaling	PMID: 23230437	Intermediate
Lymphocytes	Macrophages	ANXA1	FPR1	0.0226219573845281	0	ANXA1_FPR1	ANXA1 - FPR1	ANNEXIN	Secreted Signaling	PMID: 23230437	Intermediate
Epithelial cells	Macrophages	ANXA1	FPR1	0.0456501388681686	0	ANXA1_FPR1	ANXA1 - FPR1	ANNEXIN	Secreted Signaling	PMID: 23230437	Intermediate
Macrophages	MT_hi	ANXA1	FPR1	0.00761463277895656	0	ANXA1_FPR1	ANXA1 - FPR1	ANNEXIN	Secreted Signaling	PMID: 23230437	Intermediate
Lymphocytes	MT_hi	ANXA1	FPR1	0.00748381769596663	0.01	ANXA1_FPR1	ANXA1 - FPR1	ANNEXIN	Secreted Signaling	PMID: 23230437	Intermediate
Epithelial cells	MT_hi	ANXA1	FPR1	0.015343945437932	0.01	ANXA1_FPR1	ANXA1 - FPR1	ANNEXIN	Secreted Signaling	PMID: 23230437	Intermediate
Macrophages	Macrophages	GAS6	MERTK	0.00132113339295424	0	GAS6_MERTK	GAS6 - MERTK	GAS	Secreted Signaling	PMID: 27801848	Intermediate
Epithelial cells	Macrophages	GAS6	MERTK	0.00306142265516228	0	GAS6_MERTK	GAS6 - MERTK	GAS	Secreted Signaling	PMID: 27801848	Intermediate
Macrophages	MT_hi	GAS6	MERTK	0.000676876870152204	0	GAS6_MERTK	GAS6 - MERTK	GAS	Secreted Signaling	PMID: 27801848	Intermediate
Epithelial cells	MT_hi	GAS6	MERTK	0.00156984042499645	0	GAS6_MERTK	GAS6 - MERTK	GAS	Secreted Signaling	PMID: 27801848	Intermediate
Granulocytes	Macrophages	GRN	SORT1	0.00231916584685362	0	GRN_SORT1	GRN - SORT1	GRN	Secreted Signaling	PMID: 29555433	Intermediate
Macrophages	Macrophages	GRN	SORT1	0.0101368172926267	0	GRN_SORT1	GRN - SORT1	GRN	Secreted Signaling	PMID: 29555433	Intermediate
MT_hi	Macrophages	GRN	SORT1	0.00214741861273883	0	GRN_SORT1	GRN - SORT1	GRN	Secreted Signaling	PMID: 29555433	Intermediate
Epithelial cells	Macrophages	GRN	SORT1	0.00158278834811991	0	GRN_SORT1	GRN - SORT1	GRN	Secreted Signaling	PMID: 29555433	Intermediate
Granulocytes	Epithelial cells	GRN	SORT1	0.00827247106951103	0	GRN_SORT1	GRN - SORT1	GRN	Secreted Signaling	PMID: 29555433	Intermediate
Macrophages	Epithelial cells	GRN	SORT1	0.0354450924408108	0	GRN_SORT1	GRN - SORT1	GRN	Secreted Signaling	PMID: 29555433	Intermediate
MT_hi	Epithelial cells	GRN	SORT1	0.00766323459150051	0	GRN_SORT1	GRN - SORT1	GRN	Secreted Signaling	PMID: 29555433	Intermediate
Epithelial cells	Epithelial cells	GRN	SORT1	0.0056565277636579	0	GRN_SORT1	GRN - SORT1	GRN	Secreted Signaling	PMID: 29555433	Intermediate
Macrophages	Granulocytes	LGALS9	PTPRC	0.0924055512457991	0	LGALS9_CD45	LGALS9 - CD45	GALECTIN	Secreted Signaling	PMID: 30120235	Intermediate
Macrophages	Macrophages	LGALS9	PTPRC	0.0535743690387013	0	LGALS9_CD45	LGALS9 - CD45	GALECTIN	Secreted Signaling	PMID: 30120235	Intermediate
Macrophages	MT_hi	LGALS9	PTPRC	0.0430840473895842	0	LGALS9_CD45	LGALS9 - CD45	GALECTIN	Secreted Signaling	PMID: 30120235	Intermediate
Macrophages	Lymphocytes	LGALS9	PTPRC	0.079568193343678	0	LGALS9_CD45	LGALS9 - CD45	GALECTIN	Secreted Signaling	PMID: 30120235	Intermediate
Macrophages	Epithelial cells	LGALS9	PTPRC	0.00163645230802883	0	LGALS9_CD45	LGALS9 - CD45	GALECTIN	Secreted Signaling	PMID: 30120235	Intermediate
Epithelial cells	Granulocytes	SAA1	FPR2	0.0264515734133917	0	SAA1_FPR2	SAA1 - FPR2	SAA	Secreted Signaling	PMID: 22610094	Intermediate
Epithelial cells	Macrophages	SAA1	FPR2	0.00229009417834994	0	SAA1_FPR2	SAA1 - FPR2	SAA	Secreted Signaling	PMID: 22610094	Intermediate
Macrophages	Macrophages	LGALS9	HAVCR2	0.0200335865722333	0	LGALS9_HAVCR2	LGALS9 - HAVCR2	GALECTIN	Secreted Signaling	PMID: 27192565	Intermediate
Macrophages	MT_hi	LGALS9	HAVCR2	0.00556535276485115	0	LGALS9_HAVCR2	LGALS9 - HAVCR2	GALECTIN	Secreted Signaling	PMID: 27192565	Intermediate
Macrophages	Lymphocytes	LGALS9	HAVCR2	0.00672825660062929	0	LGALS9_HAVCR2	LGALS9 - HAVCR2	GALECTIN	Secreted Signaling	PMID: 27192565	Intermediate
Macrophages	Granulocytes	LGALS9	CD44	0.0594087200770715	0	LGALS9_CD44	LGALS9 - CD44	GALECTIN	Secreted Signaling	PMID: 25065622	Intermediate
Macrophages	Macrophages	LGALS9	CD44	0.0585509862328546	0	LGALS9_CD44	LGALS9 - CD44	GALECTIN	Secreted Signaling	PMID: 25065622	Intermediate
Macrophages	MT_hi	LGALS9	CD44	0.042731097518608	0	LGALS9_CD44	LGALS9 - CD44	GALECTIN	Secreted Signaling	PMID: 25065622	Intermediate
Macrophages	Lymphocytes	LGALS9	CD44	0.0483901285823815	0	LGALS9_CD44	LGALS9 - CD44	GALECTIN	Secreted Signaling	PMID: 25065622	Intermediate
Macrophages	Epithelial cells	LGALS9	CD44	0.00469129502732274	0	LGALS9_CD44	LGALS9 - CD44	GALECTIN	Secreted Signaling	PMID: 25065622	Intermediate
Macrophages	Macrophages	TGFB1	TGFbR1_R2	0.00229752614867094	0	TGFB1_TGFBR1_TGFBR2	TGFB1 - (TGFBR1+TGFBR2)	TGFb	Secreted Signaling	KEGG: hsa04350	Late
Lymphocytes	Macrophages	TGFB1	TGFbR1_R2	0.00433566689977654	0	TGFB1_TGFBR1_TGFBR2	TGFB1 - (TGFBR1+TGFBR2)	TGFb	Secreted Signaling	KEGG: hsa04350	Late
Epithelial cells	Macrophages	TGFB1	TGFbR1_R2	0.00021068455253373	0	TGFB1_TGFBR1_TGFBR2	TGFB1 - (TGFBR1+TGFBR2)	TGFb	Secreted Signaling	KEGG: hsa04350	Late
Macrophages	Lymphocytes	TGFB1	TGFbR1_R2	0.00611577501340322	0	TGFB1_TGFBR1_TGFBR2	TGFB1 - (TGFBR1+TGFBR2)	TGFb	Secreted Signaling	KEGG: hsa04350	Late
Lymphocytes	Lymphocytes	TGFB1	TGFbR1_R2	0.0115039963607862	0	TGFB1_TGFBR1_TGFBR2	TGFB1 - (TGFBR1+TGFBR2)	TGFb	Secreted Signaling	KEGG: hsa04350	Late
Epithelial cells	Lymphocytes	TGFB1	TGFbR1_R2	0.000562803156709293	0.02	TGFB1_TGFBR1_TGFBR2	TGFB1 - (TGFBR1+TGFBR2)	TGFb	Secreted Signaling	KEGG: hsa04350	Late
Macrophages	Epithelial cells	TGFB1	TGFbR1_R2	0.00315027535918907	0	TGFB1_TGFBR1_TGFBR2	TGFB1 - (TGFBR1+TGFBR2)	TGFb	Secreted Signaling	KEGG: hsa04350	Late
Lymphocytes	Epithelial cells	TGFB1	TGFbR1_R2	0.00594076540727782	0	TGFB1_TGFBR1_TGFBR2	TGFB1 - (TGFBR1+TGFBR2)	TGFb	Secreted Signaling	KEGG: hsa04350	Late
Epithelial cells	Epithelial cells	TGFB1	TGFbR1_R2	0.000289101575712815	0.04	TGFB1_TGFBR1_TGFBR2	TGFB1 - (TGFBR1+TGFBR2)	TGFb	Secreted Signaling	KEGG: hsa04350	Late
Macrophages	Macrophages	TGFB1	ACVR1B_TGFbR2	0.00192105387339712	0	TGFB1_ACVR1B_TGFBR2	TGFB1 - (ACVR1B+TGFBR2)	TGFb	Secreted Signaling	PMID: 27449815	Late
Lymphocytes	Macrophages	TGFB1	ACVR1B_TGFbR2	0.00362643354206889	0	TGFB1_ACVR1B_TGFBR2	TGFB1 - (ACVR1B+TGFBR2)	TGFb	Secreted Signaling	PMID: 27449815	Late
Epithelial cells	Macrophages	TGFB1	ACVR1B_TGFbR2	0.000176097707130928	0	TGFB1_ACVR1B_TGFBR2	TGFB1 - (ACVR1B+TGFBR2)	TGFb	Secreted Signaling	PMID: 27449815	Late
Macrophages	Epithelial cells	TGFB1	ACVR1B_TGFbR2	0.00446628782080236	0	TGFB1_ACVR1B_TGFBR2	TGFB1 - (ACVR1B+TGFBR2)	TGFb	Secreted Signaling	PMID: 27449815	Late
Lymphocytes	Epithelial cells	TGFB1	ACVR1B_TGFbR2	0.00841291069595136	0	TGFB1_ACVR1B_TGFBR2	TGFB1 - (ACVR1B+TGFBR2)	TGFb	Secreted Signaling	PMID: 27449815	Late
Epithelial cells	Epithelial cells	TGFB1	ACVR1B_TGFbR2	0.000410383743835688	0	TGFB1_ACVR1B_TGFBR2	TGFB1 - (ACVR1B+TGFBR2)	TGFb	Secreted Signaling	PMID: 27449815	Late
Macrophages	Macrophages	TGFB1	ACVR1_TGFbR	0.00238279393812728	0	TGFB1_ACVR1_TGFBR1	TGFB1 - (ACVR1+TGFBR1)	TGFb	Secreted Signaling	PMID: 29376829	Late
Lymphocytes	Macrophages	TGFB1	ACVR1_TGFbR	0.00436823073522356	0	TGFB1_ACVR1_TGFBR1	TGFB1 - (ACVR1+TGFBR1)	TGFb	Secreted Signaling	PMID: 29376829	Late
Epithelial cells	Macrophages	TGFB1	ACVR1_TGFbR	0.000213780920362535	0	TGFB1_ACVR1_TGFBR1	TGFB1 - (ACVR1+TGFBR1)	TGFb	Secreted Signaling	PMID: 29376829	Late
Macrophages	Epithelial cells	TGFB1	ACVR1_TGFbR	0.003796303937737	0	TGFB1_ACVR1_TGFBR1	TGFB1 - (ACVR1+TGFBR1)	TGFb	Secreted Signaling	PMID: 29376829	Late
Lymphocytes	Epithelial cells	TGFB1	ACVR1_TGFbR	0.0069513256008315	0	TGFB1_ACVR1_TGFBR1	TGFB1 - (ACVR1+TGFBR1)	TGFb	Secreted Signaling	PMID: 29376829	Late
Epithelial cells	Epithelial cells	TGFB1	ACVR1_TGFbR	0.000341038909296407	0	TGFB1_ACVR1_TGFBR1	TGFB1 - (ACVR1+TGFBR1)	TGFb	Secreted Signaling	PMID: 29376829	Late
Epithelial cells	Epithelial cells	BMP7	ACVR1_ACVR2A	9.69609937674071e-05	0	BMP7_ACVR1_ACVR2A	BMP7 - (ACVR1+ACVR2A)	BMP	Secreted Signaling	KEGG: hsa04350; PMID:26893264	Late
Epithelial cells	Epithelial cells	BMP7	ACVR1_ACVR2B	3.6169307970072e-05	0	BMP7_ACVR1_ACVR2B	BMP7 - (ACVR1+ACVR2B)	BMP	Secreted Signaling	KEGG: hsa04350; PMID:26893264	Late
Epithelial cells	Macrophages	BMP7	ACVR1_BMPR2	6.6574474810204e-05	0	BMP7_ACVR1_BMPR2	BMP7 - (ACVR1+BMPR2)	BMP	Secreted Signaling	KEGG: hsa04350; PMID:26893264	Late
Epithelial cells	Epithelial cells	BMP7	ACVR1_BMPR2	0.000162255724824709	0	BMP7_ACVR1_BMPR2	BMP7 - (ACVR1+BMPR2)	BMP	Secreted Signaling	KEGG: hsa04350; PMID:26893264	Late
Epithelial cells	Epithelial cells	BMP7	BMPR1A_ACVR2A	0.000120295851755699	0	BMP7_BMPR1A_ACVR2A	BMP7 - (BMPR1A+ACVR2A)	BMP	Secreted Signaling	KEGG: hsa04350; PMID:26893264	Late
Epithelial cells	Epithelial cells	BMP7	BMPR1A_ACVR2B	4.48746727170046e-05	0	BMP7_BMPR1A_ACVR2B	BMP7 - (BMPR1A+ACVR2B)	BMP	Secreted Signaling	KEGG: hsa04350; PMID:26893264	Late
Epithelial cells	Epithelial cells	BMP7	BMPR1A_BMPR2	0.000201300830055509	0	BMP7_BMPR1A_BMPR2	BMP7 - (BMPR1A+BMPR2)	BMP	Secreted Signaling	KEGG: hsa04350; PMID:26893264	Late
Epithelial cells	Epithelial cells	BMP7	BMPR1B_ACVR2A	0.000171720752768164	0	BMP7_BMPR1B_ACVR2A	BMP7 - (BMPR1B+ACVR2A)	BMP	Secreted Signaling	KEGG: hsa04350; PMID:26893264	Late
Epithelial cells	Epithelial cells	BMP7	BMPR1B_ACVR2B	6.4060445958617e-05	0	BMP7_BMPR1B_ACVR2B	BMP7 - (BMPR1B+ACVR2B)	BMP	Secreted Signaling	KEGG: hsa04350; PMID:26893264	Late
Epithelial cells	Epithelial cells	BMP7	BMPR1B_BMPR2	0.000287342551056728	0	BMP7_BMPR1B_BMPR2	BMP7 - (BMPR1B+BMPR2)	BMP	Secreted Signaling	KEGG: hsa04350; PMID:26893264	Late
Epithelial cells	Macrophages	GDF15	TGFBR2	0.000832093520975003	0	GDF15_TGFBR2	GDF15 - TGFBR2	GDF	Secreted Signaling	KEGG: hsa04350	Late
Epithelial cells	Lymphocytes	GDF15	TGFBR2	0.00645671801922319	0	GDF15_TGFBR2	GDF15 - TGFBR2	GDF	Secreted Signaling	KEGG: hsa04350	Late
Epithelial cells	Epithelial cells	GDF15	TGFBR2	0.00248739282349768	0	GDF15_TGFBR2	GDF15 - TGFBR2	GDF	Secreted Signaling	KEGG: hsa04350	Late
Macrophages	Epithelial cells	INHBA	ACVR1B_ACVR2A	0.000910980150809221	0	INHBA_ACVR1B_ACVR2A	INHBA - (ACVR1B+ACVR2A)	ACTIVIN	Secreted Signaling	KEGG: hsa04350	Late
Macrophages	Epithelial cells	INHBA	ACVR1B_ACVR2B	0.000339992252161721	0	INHBA_ACVR1B_ACVR2B	INHBA - (ACVR1B+ACVR2B)	ACTIVIN	Secreted Signaling	KEGG: hsa04351	Late
Epithelial cells	Epithelial cells	INHBB	ACVR1B_ACVR2A	0.000223791464900098	0	INHBB_ACVR1B_ACVR2A	INHBB - (ACVR1B+ACVR2A)	ACTIVIN	Secreted Signaling	KEGG: hsa04352	Late
Epithelial cells	Epithelial cells	INHBB	ACVR1B_ACVR2B	8.34865348944985e-05	0	INHBB_ACVR1B_ACVR2B	INHBB - (ACVR1B+ACVR2B)	ACTIVIN	Secreted Signaling	KEGG: hsa04353	Late
Epithelial cells	Epithelial cells	WNT2B	FZD3_LRP5	0.000394149528295802	0	WNT2B_FZD3_LRP5	WNT2B - (FZD3+LRP5)	WNT	Secreted Signaling	KEGG: hsa04310; PMID: 23209147	Late
Epithelial cells	Epithelial cells	WNT2B	FZD4_LRP5	0.000162397784039032	0	WNT2B_FZD4_LRP5	WNT2B - (FZD4+LRP5)	WNT	Secreted Signaling	KEGG: hsa04310; PMID: 23209147	Late
Epithelial cells	Epithelial cells	WNT2B	FZD5_LRP5	0.000193211754212713	0	WNT2B_FZD5_LRP5	WNT2B - (FZD5+LRP5)	WNT	Secreted Signaling	KEGG: hsa04310; PMID: 23209147	Late
Epithelial cells	Epithelial cells	WNT2B	FZD6_LRP5	0.000547604050109049	0	WNT2B_FZD6_LRP5	WNT2B - (FZD6+LRP5)	WNT	Secreted Signaling	KEGG: hsa04310; PMID: 23209147	Late
Epithelial cells	Epithelial cells	WNT2B	FZD8_LRP5	0.000154359835133546	0	WNT2B_FZD8_LRP5	WNT2B - (FZD8+LRP5)	WNT	Secreted Signaling	KEGG: hsa04310; PMID: 23209147	Late
Epithelial cells	Epithelial cells	WNT4	FZD3_LRP5	5.9477332064196e-05	0	WNT4_FZD3_LRP5	WNT4 - (FZD3+LRP5)	WNT	Secreted Signaling	KEGG: hsa04310; PMID: 23209147	Late
Epithelial cells	Epithelial cells	WNT4	FZD4_LRP5	2.44997167179785e-05	0	WNT4_FZD4_LRP5	WNT4 - (FZD4+LRP5)	WNT	Secreted Signaling	KEGG: hsa04310; PMID: 23209147	Late
Epithelial cells	Epithelial cells	WNT4	FZD5_LRP5	2.91493628084875e-05	0	WNT4_FZD5_LRP5	WNT4 - (FZD5+LRP5)	WNT	Secreted Signaling	KEGG: hsa04310; PMID: 23209147	Late
Epithelial cells	Epithelial cells	WNT4	FZD6_LRP5	8.26474851975972e-05	0	WNT4_FZD6_LRP5	WNT4 - (FZD6+LRP5)	WNT	Secreted Signaling	KEGG: hsa04310; PMID: 23209147	Late
Epithelial cells	Epithelial cells	WNT4	FZD8_LRP5	2.32868889678422e-05	0	WNT4_FZD8_LRP5	WNT4 - (FZD8+LRP5)	WNT	Secreted Signaling	KEGG: hsa04310; PMID: 23209147	Late
Epithelial cells	Epithelial cells	WNT7B	FZD3_LRP5	0.00080026640453075	0	WNT7B_FZD3_LRP5	WNT7B - (FZD3+LRP5)	WNT	Secreted Signaling	KEGG: hsa04310; PMID: 23209147	Late
Epithelial cells	Epithelial cells	WNT7B	FZD4_LRP5	0.000329827293647861	0	WNT7B_FZD4_LRP5	WNT7B - (FZD4+LRP5)	WNT	Secreted Signaling	KEGG: hsa04310; PMID: 23209147	Late
Epithelial cells	Epithelial cells	WNT7B	FZD5_LRP5	0.000392394002344247	0	WNT7B_FZD5_LRP5	WNT7B - (FZD5+LRP5)	WNT	Secreted Signaling	KEGG: hsa04310; PMID: 23209147	Late
Epithelial cells	Epithelial cells	WNT7B	FZD6_LRP5	0.00111160946614426	0	WNT7B_FZD6_LRP5	WNT7B - (FZD6+LRP5)	WNT	Secreted Signaling	KEGG: hsa04310; PMID: 23209147	Late
Epithelial cells	Epithelial cells	WNT7B	FZD8_LRP5	0.000313505676779866	0	WNT7B_FZD8_LRP5	WNT7B - (FZD8+LRP5)	WNT	Secreted Signaling	KEGG: hsa04310; PMID: 23209147	Late
Epithelial cells	Epithelial cells	WNT9A	FZD3_LRP5	0.00076726439026795	0	WNT9A_FZD3_LRP5	WNT9A - (FZD3+LRP5)	WNT	Secreted Signaling	KEGG: hsa04310; PMID: 23209147	Late
Epithelial cells	Epithelial cells	WNT9A	FZD4_LRP5	0.000316217750990961	0	WNT9A_FZD4_LRP5	WNT9A - (FZD4+LRP5)	WNT	Secreted Signaling	KEGG: hsa04310; PMID: 23209147	Late
Epithelial cells	Epithelial cells	WNT9A	FZD5_LRP5	0.000376204037070043	0	WNT9A_FZD5_LRP5	WNT9A - (FZD5+LRP5)	WNT	Secreted Signaling	KEGG: hsa04310; PMID: 23209147	Late
Epithelial cells	Epithelial cells	WNT9A	FZD6_LRP5	0.00106578558759414	0	WNT9A_FZD6_LRP5	WNT9A - (FZD6+LRP5)	WNT	Secreted Signaling	KEGG: hsa04310; PMID: 23209147	Late
Epithelial cells	Epithelial cells	WNT9A	FZD8_LRP5	0.000300569347626381	0	WNT9A_FZD8_LRP5	WNT9A - (FZD8+LRP5)	WNT	Secreted Signaling	KEGG: hsa04310; PMID: 23209147	Late
Epithelial cells	Epithelial cells	WNT2B	FZD3_LRP6	0.00030815733132273	0	WNT2B_FZD3_LRP6	WNT2B - (FZD3+LRP6)	WNT	Secreted Signaling	KEGG: hsa04310; PMID: 23209147	Late
Epithelial cells	Epithelial cells	WNT2B	FZD4_LRP6	0.000126958988292922	0	WNT2B_FZD4_LRP6	WNT2B - (FZD4+LRP6)	WNT	Secreted Signaling	KEGG: hsa04310; PMID: 23209147	Late
Epithelial cells	Epithelial cells	WNT2B	FZD5_LRP6	0.000151049968478861	0	WNT2B_FZD5_LRP6	WNT2B - (FZD5+LRP6)	WNT	Secreted Signaling	KEGG: hsa04310; PMID: 23209147	Late
Epithelial cells	Epithelial cells	WNT2B	FZD6_LRP6	0.000428150818089512	0	WNT2B_FZD6_LRP6	WNT2B - (FZD6+LRP6)	WNT	Secreted Signaling	KEGG: hsa04310; PMID: 23209147	Late
Epithelial cells	Epithelial cells	WNT2B	FZD8_LRP6	0.000120674826809489	0	WNT2B_FZD8_LRP6	WNT2B - (FZD8+LRP6)	WNT	Secreted Signaling	KEGG: hsa04310; PMID: 23209147	Late
Epithelial cells	Epithelial cells	WNT4	FZD3_LRP6	4.64967221238666e-05	0	WNT4_FZD3_LRP6	WNT4 - (FZD3+LRP6)	WNT	Secreted Signaling	KEGG: hsa04310; PMID: 23209147	Late
Epithelial cells	Epithelial cells	WNT4	FZD4_LRP6	1.91525971625617e-05	0	WNT4_FZD4_LRP6	WNT4 - (FZD4+LRP6)	WNT	Secreted Signaling	KEGG: hsa04310; PMID: 23209147	Late
Epithelial cells	Epithelial cells	WNT4	FZD5_LRP6	2.27874769137924e-05	0	WNT4_FZD5_LRP6	WNT4 - (FZD5+LRP6)	WNT	Secreted Signaling	KEGG: hsa04310; PMID: 23209147	Late
Epithelial cells	Epithelial cells	WNT4	FZD6_LRP6	6.46105316460584e-05	0	WNT4_FZD6_LRP6	WNT4 - (FZD6+LRP6)	WNT	Secreted Signaling	KEGG: hsa04310; PMID: 23209147	Late
Epithelial cells	Epithelial cells	WNT4	FZD8_LRP6	1.82044656876504e-05	0	WNT4_FZD8_LRP6	WNT4 - (FZD8+LRP6)	WNT	Secreted Signaling	KEGG: hsa04310; PMID: 23209147	Late
Epithelial cells	Epithelial cells	WNT7B	FZD3_LRP6	0.000625742126337486	0	WNT7B_FZD3_LRP6	WNT7B - (FZD3+LRP6)	WNT	Secreted Signaling	KEGG: hsa04310; PMID: 23209147	Late
Epithelial cells	Epithelial cells	WNT7B	FZD4_LRP6	0.00025786373825935	0	WNT7B_FZD4_LRP6	WNT7B - (FZD4+LRP6)	WNT	Secreted Signaling	KEGG: hsa04310; PMID: 23209147	Late
Epithelial cells	Epithelial cells	WNT7B	FZD5_LRP6	0.000306784660538213	0	WNT7B_FZD5_LRP6	WNT7B - (FZD5+LRP6)	WNT	Secreted Signaling	KEGG: hsa04310; PMID: 23209147	Late
Epithelial cells	Epithelial cells	WNT7B	FZD6_LRP6	0.000869262320582148	0	WNT7B_FZD6_LRP6	WNT7B - (FZD6+LRP6)	WNT	Secreted Signaling	KEGG: hsa04310; PMID: 23209147	Late
Epithelial cells	Epithelial cells	WNT7B	FZD8_LRP6	0.000245102144176757	0	WNT7B_FZD8_LRP6	WNT7B - (FZD8+LRP6)	WNT	Secreted Signaling	KEGG: hsa04310; PMID: 23209147	Late
Epithelial cells	Epithelial cells	WNT9A	FZD3_LRP6	0.000599931745098528	0	WNT9A_FZD3_LRP6	WNT9A - (FZD3+LRP6)	WNT	Secreted Signaling	KEGG: hsa04310; PMID: 23209147	Late
Epithelial cells	Epithelial cells	WNT9A	FZD4_LRP6	0.000247222660715771	0	WNT9A_FZD4_LRP6	WNT9A - (FZD4+LRP6)	WNT	Secreted Signaling	KEGG: hsa04310; PMID: 23209147	Late
Epithelial cells	Epithelial cells	WNT9A	FZD5_LRP6	0.000294125559251621	0	WNT9A_FZD5_LRP6	WNT9A - (FZD5+LRP6)	WNT	Secreted Signaling	KEGG: hsa04310; PMID: 23209147	Late
Epithelial cells	Epithelial cells	WNT9A	FZD6_LRP6	0.000833418039020063	0	WNT9A_FZD6_LRP6	WNT9A - (FZD6+LRP6)	WNT	Secreted Signaling	KEGG: hsa04310; PMID: 23209147	Late
Epithelial cells	Epithelial cells	WNT9A	FZD8_LRP6	0.000234987531605134	0	WNT9A_FZD8_LRP6	WNT9A - (FZD8+LRP6)	WNT	Secreted Signaling	KEGG: hsa04310; PMID: 23209147	Late
Epithelial cells	Epithelial cells	WNT5B	FZD3	0.000328751674287551	0	WNT5B_FZD3	WNT5B - FZD3	ncWNT	Secreted Signaling	KEGG: hsa04310	Late
Epithelial cells	Epithelial cells	WNT5B	FZD4	5.5791339936737e-05	0	WNT5B_FZD4	WNT5B - FZD4	ncWNT	Secreted Signaling	KEGG: hsa04310	Late
Epithelial cells	Epithelial cells	WNT5B	FZD5	7.89765032433464e-05	0	WNT5B_FZD5	WNT5B - FZD5	ncWNT	Secreted Signaling	KEGG: hsa04310	Late
Epithelial cells	Epithelial cells	WNT5B	FZD6	0.000634625002508308	0	WNT5B_FZD6	WNT5B - FZD6	ncWNT	Secreted Signaling	KEGG: hsa04310	Late
Epithelial cells	Epithelial cells	WNT5B	FZD8	5.04044176623475e-05	0	WNT5B_FZD8	WNT5B - FZD8	ncWNT	Secreted Signaling	KEGG: hsa04310	Late
Epithelial cells	Epithelial cells	TGFA	EGFR	0.00656802185322416	0	TGFA_EGFR	TGFA - EGFR	EGF	Secreted Signaling	KEGG: hsa04012	Late
Epithelial cells	Epithelial cells	TGFA	EGFR_ERBB2	0.00597747917372985	0	TGFA_EGFR_ERBB2	TGFA - (EGFR+ERBB2)	EGF	Secreted Signaling	KEGG: hsa04012	Late
Macrophages	Epithelial cells	AREG	EGFR	0.00446353852789886	0	AREG_EGFR	AREG - EGFR	EGF	Secreted Signaling	KEGG: hsa04012	Late
Epithelial cells	Epithelial cells	AREG	EGFR	0.00145188230138559	0	AREG_EGFR	AREG - EGFR	EGF	Secreted Signaling	KEGG: hsa04012	Late
Macrophages	Epithelial cells	AREG	EGFR_ERBB2	0.00406144015816842	0	AREG_EGFR_ERBB2	AREG - (EGFR+ERBB2)	EGF	Secreted Signaling	KEGG: hsa04012	Late
Epithelial cells	Epithelial cells	AREG	EGFR_ERBB2	0.00132072939360426	0	AREG_EGFR_ERBB2	AREG - (EGFR+ERBB2)	EGF	Secreted Signaling	KEGG: hsa04012	Late
Epithelial cells	Epithelial cells	BTC	EGFR	0.00296596783786183	0	BTC_EGFR	BTC - EGFR	EGF	Secreted Signaling	KEGG: hsa04012	Late
Epithelial cells	Epithelial cells	BTC	EGFR_ERBB2	0.00269841262012077	0	BTC_EGFR_ERBB2	BTC - (EGFR+ERBB2)	EGF	Secreted Signaling	KEGG: hsa04012	Late
Epithelial cells	Epithelial cells	BTC	ERBB4	0.00176075831483671	0	BTC_ERBB4	BTC - ERBB4	EGF	Secreted Signaling	KEGG: hsa04012	Late
Epithelial cells	Epithelial cells	BTC	ERBB2_ERBB4	0.00207913304216723	0	BTC_ERBB2_ERBB4	BTC - (ERBB2+ERBB4)	EGF	Secreted Signaling	KEGG: hsa04012	Late
Macrophages	Epithelial cells	HBEGF	EGFR	0.00255045420470009	0	HBEGF_EGFR	HBEGF - EGFR	EGF	Secreted Signaling	KEGG: hsa04012	Late
Macrophages	Epithelial cells	HBEGF	EGFR_ERBB2	0.00232029457772757	0	HBEGF_EGFR_ERBB2	HBEGF - (EGFR+ERBB2)	EGF	Secreted Signaling	KEGG: hsa04012	Late
Macrophages	Epithelial cells	HBEGF	ERBB4	0.00151383067524096	0	HBEGF_ERBB4	HBEGF - ERBB4	EGF	Secreted Signaling	KEGG: hsa04012	Late
Macrophages	Epithelial cells	HBEGF	ERBB2_ERBB4	0.00178763668726772	0	HBEGF_ERBB2_ERBB4	HBEGF - (ERBB2+ERBB4)	EGF	Secreted Signaling	KEGG: hsa04012	Late
Macrophages	Epithelial cells	EREG	EGFR	0.0278351937698927	0	EREG_EGFR	EREG - EGFR	EGF	Secreted Signaling	KEGG: hsa04012	Late
MT_hi	Epithelial cells	EREG	EGFR	0.0019123148045631	0	EREG_EGFR	EREG - EGFR	EGF	Secreted Signaling	KEGG: hsa04012	Late
Epithelial cells	Epithelial cells	EREG	EGFR	0.000178450785589303	0	EREG_EGFR	EREG - EGFR	EGF	Secreted Signaling	KEGG: hsa04012	Late
Macrophages	Epithelial cells	EREG	EGFR_ERBB2	0.0253813356411193	0	EREG_EGFR_ERBB2	EREG - (EGFR+ERBB2)	EGF	Secreted Signaling	KEGG: hsa04012	Late
MT_hi	Epithelial cells	EREG	EGFR_ERBB2	0.00173964210075438	0	EREG_EGFR_ERBB2	EREG - (EGFR+ERBB2)	EGF	Secreted Signaling	KEGG: hsa04012	Late
Epithelial cells	Epithelial cells	EREG	EGFR_ERBB2	0.000162312089463397	0	EREG_EGFR_ERBB2	EREG - (EGFR+ERBB2)	EGF	Secreted Signaling	KEGG: hsa04012	Late
Macrophages	Epithelial cells	EREG	ERBB4	0.01669367073749	0	EREG_ERBB4	EREG - ERBB4	EGF	Secreted Signaling	KEGG: hsa04012	Late
MT_hi	Epithelial cells	EREG	ERBB4	0.00113476581066328	0	EREG_ERBB4	EREG - ERBB4	EGF	Secreted Signaling	KEGG: hsa04012	Late
Epithelial cells	Epithelial cells	EREG	ERBB4	0.000105817785233148	0	EREG_ERBB4	EREG - ERBB4	EGF	Secreted Signaling	KEGG: hsa04012	Late
Macrophages	Epithelial cells	EREG	ERBB2_ERBB4	0.0196589919689697	0	EREG_ERBB2_ERBB4	EREG - (ERBB2+ERBB4)	EGF	Secreted Signaling	KEGG: hsa04012	Late
MT_hi	Epithelial cells	EREG	ERBB2_ERBB4	0.00134010251490859	0	EREG_ERBB2_ERBB4	EREG - (ERBB2+ERBB4)	EGF	Secreted Signaling	KEGG: hsa04012	Late
Epithelial cells	Epithelial cells	EREG	ERBB2_ERBB4	0.000124988888925676	0	EREG_ERBB2_ERBB4	EREG - (ERBB2+ERBB4)	EGF	Secreted Signaling	KEGG: hsa04012	Late
Epithelial cells	Epithelial cells	NRG2	ERBB3	0.000906396775517068	0	NRG2_ERBB3	NRG2 - ERBB3	NRG	Secreted Signaling	KEGG: hsa04012	Late
Epithelial cells	Epithelial cells	NRG2	ERBB2_ERBB3	0.000878453885874351	0	NRG2_ERBB2_ERBB3	NRG2 - (ERBB2+ERBB3)	NRG	Secreted Signaling	KEGG: hsa04012	Late
Epithelial cells	Epithelial cells	NRG2	ERBB4	0.000610354043159161	0	NRG2_ERBB4	NRG2 - ERBB4	NRG	Secreted Signaling	KEGG: hsa04012	Late
Epithelial cells	Epithelial cells	NRG2	ERBB2_ERBB4	0.000720866536811504	0	NRG2_ERBB2_ERBB4	NRG2 - (ERBB2+ERBB4)	NRG	Secreted Signaling	KEGG: hsa04012	Late
Epithelial cells	Epithelial cells	NRG4	ERBB4	0.000699405238840977	0	NRG4_ERBB4	NRG4 - ERBB4	NRG	Secreted Signaling	KEGG: hsa04012	Late
Epithelial cells	Epithelial cells	NRG4	ERBB2_ERBB4	0.00082602827632601	0	NRG4_ERBB2_ERBB4	NRG4 - (ERBB2+ERBB4)	NRG	Secreted Signaling	KEGG: hsa04012	Late
Granulocytes	Macrophages	VEGFA	FLT1	0.00222764906336464	0	VEGFA_VEGFR1	VEGFA - VEGFR1	VEGF	Secreted Signaling	KEGG: hsa04370; PMID: 16633338	Late
Macrophages	Macrophages	VEGFA	FLT1	0.00320737936548848	0	VEGFA_VEGFR1	VEGFA - VEGFR1	VEGF	Secreted Signaling	KEGG: hsa04370; PMID: 16633338	Late
MT_hi	Macrophages	VEGFA	FLT1	0.00167747434001834	0	VEGFA_VEGFR1	VEGFA - VEGFR1	VEGF	Secreted Signaling	KEGG: hsa04370; PMID: 16633338	Late
Lymphocytes	Macrophages	VEGFA	FLT1	0.000216928275787163	0	VEGFA_VEGFR1	VEGFA - VEGFR1	VEGF	Secreted Signaling	KEGG: hsa04370; PMID: 16633338	Late
Epithelial cells	Macrophages	VEGFA	FLT1	0.000735320468975438	0	VEGFA_VEGFR1	VEGFA - VEGFR1	VEGF	Secreted Signaling	KEGG: hsa04370; PMID: 16633338	Late
Macrophages	Macrophages	VEGFB	FLT1	0.000341236693479391	0	VEGFB_VEGFR1	VEGFB - VEGFR1	VEGF	Secreted Signaling	KEGG: hsa04370; PMID: 16633338	Late
Epithelial cells	Macrophages	VEGFB	FLT1	0.000490339896672014	0	VEGFB_VEGFR1	VEGFB - VEGFR1	VEGF	Secreted Signaling	KEGG: hsa04370; PMID: 16633338	Late
Lymphocytes	Granulocytes	CCL5	CCR1	0.0940224777908351	0	CCL5_CCR1	CCL5 - CCR1	CCL	Secreted Signaling	KEGG: hsa04060	Late
Lymphocytes	Macrophages	CCL5	CCR1	0.0366441548788164	0	CCL5_CCR1	CCL5 - CCR1	CCL	Secreted Signaling	KEGG: hsa04060	Late
Lymphocytes	MT_hi	CCL5	CCR1	0.0275169126746932	0	CCL5_CCR1	CCL5 - CCR1	CCL	Secreted Signaling	KEGG: hsa04060	Late
Lymphocytes	Lymphocytes	CCL5	CCR1	0.00589394973457231	0	CCL5_CCR1	CCL5 - CCR1	CCL	Secreted Signaling	KEGG: hsa04060	Late
Lymphocytes	Epithelial cells	CCL5	CCR1	0.00125012109868999	0	CCL5_CCR1	CCL5 - CCR1	CCL	Secreted Signaling	KEGG: hsa04060	Late
Macrophages	Granulocytes	CCL3	CCR1	0.0768083998921952	0	CCL3_CCR1	CCL3 - CCR1	CCL	Secreted Signaling	KEGG: hsa04060	Late
Granulocytes	Granulocytes	CCL3L1	CCR1	0.0228941189576402	0	CCL3L1_CCR1	CCL3L1 - CCR1	CCL	Secreted Signaling	KEGG: hsa04060	Late
Macrophages	Granulocytes	CCL3L1	CCR1	0.0484904629698097	0	CCL3L1_CCR1	CCL3L1 - CCR1	CCL	Secreted Signaling	KEGG: hsa04060	Late
Epithelial cells	Granulocytes	CCL15	CCR1	0.000810661818768009	0	CCL15_CCR1	CCL15 - CCR1	CCL	Secreted Signaling	KEGG: hsa04060	Late
Epithelial cells	Macrophages	CCL15	CCR1	0.000297280556235393	0	CCL15_CCR1	CCL15 - CCR1	CCL	Secreted Signaling	KEGG: hsa04060	Late
Epithelial cells	MT_hi	CCL15	CCR1	0.000221156266168006	0	CCL15_CCR1	CCL15 - CCR1	CCL	Secreted Signaling	KEGG: hsa04060	Late
Epithelial cells	Lymphocytes	CCL15	CCR1	4.63480257681951e-05	0	CCL15_CCR1	CCL15 - CCR1	CCL	Secreted Signaling	KEGG: hsa04060	Late
Epithelial cells	Epithelial cells	CCL15	CCR1	9.7851785309772e-06	0	CCL15_CCR1	CCL15 - CCR1	CCL	Secreted Signaling	KEGG: hsa04060	Late
Granulocytes	Macrophages	CCL4	CCR5	0.00148776299374885	0	CCL4_CCR5	CCL4 - CCR5	CCL	Secreted Signaling	KEGG: hsa04060	Late
Macrophages	Macrophages	CCL4	CCR5	0.00483347238143624	0	CCL4_CCR5	CCL4 - CCR5	CCL	Secreted Signaling	KEGG: hsa04060	Late
MT_hi	Macrophages	CCL4	CCR5	0.00284750426827562	0	CCL4_CCR5	CCL4 - CCR5	CCL	Secreted Signaling	KEGG: hsa04060	Late
Lymphocytes	Macrophages	CCL4	CCR5	0.00381694536638005	0	CCL4_CCR5	CCL4 - CCR5	CCL	Secreted Signaling	KEGG: hsa04060	Late
Epithelial cells	Macrophages	CCL4	CCR5	0.00115099361385414	0	CCL4_CCR5	CCL4 - CCR5	CCL	Secreted Signaling	KEGG: hsa04060	Late
Lymphocytes	Macrophages	CCL5	CCR5	0.00596398472961037	0	CCL5_CCR5	CCL5 - CCR5	CCL	Secreted Signaling	KEGG: hsa04060	Late
Granulocytes	Macrophages	CCL3	CCR5	0.00146357971233075	0	CCL3_CCR5	CCL3 - CCR5	CCL	Secreted Signaling	KEGG: hsa04060	Late
Macrophages	Macrophages	CCL3	CCR5	0.0047868861369383	0	CCL3_CCR5	CCL3 - CCR5	CCL	Secreted Signaling	KEGG: hsa04060	Late
MT_hi	Macrophages	CCL3	CCR5	0.00259762444233483	0	CCL3_CCR5	CCL3 - CCR5	CCL	Secreted Signaling	KEGG: hsa04060	Late
Lymphocytes	Macrophages	CCL3	CCR5	0.000764009403951459	0	CCL3_CCR5	CCL3 - CCR5	CCL	Secreted Signaling	KEGG: hsa04060	Late
Epithelial cells	Macrophages	CCL3	CCR5	0.00100127612580799	0	CCL3_CCR5	CCL3 - CCR5	CCL	Secreted Signaling	KEGG: hsa04060	Late
Granulocytes	Granulocytes	CXCL1	CXCR2	0.00497473640627073	0	CXCL1_CXCR2	CXCL1 - CXCR2	CXCL	Secreted Signaling	KEGG: hsa04060	Late
Epithelial cells	Granulocytes	CXCL1	CXCR2	0.0129258297317382	0.01	CXCL1_CXCR2	CXCL1 - CXCR2	CXCL	Secreted Signaling	KEGG: hsa04060	Late
Granulocytes	Granulocytes	CXCL2	CXCR2	0.00571271058964171	0	CXCL2_CXCR2	CXCL2 - CXCR2	CXCL	Secreted Signaling	KEGG: hsa04060	Late
Macrophages	Granulocytes	CXCL2	CXCR2	0.0147240804041798	0	CXCL2_CXCR2	CXCL2 - CXCR2	CXCL	Secreted Signaling	KEGG: hsa04060	Late
Macrophages	Granulocytes	CXCL3	CXCR2	0.0117017344760798	0	CXCL3_CXCR2	CXCL3 - CXCR2	CXCL	Secreted Signaling	KEGG: hsa04060	Late
Epithelial cells	Granulocytes	CXCL6	CXCR2	0.00461446225671574	0	CXCL6_CXCR2	CXCL6 - CXCR2	CXCL	Secreted Signaling	KEGG: hsa04060	Late
Granulocytes	Granulocytes	CXCL8	CXCR2	0.0462309781858795	0	CXCL8_CXCR2	CXCL8 - CXCR2	CXCL	Secreted Signaling	KEGG: hsa04060	Late
Macrophages	Macrophages	MIF	CD74_CXCR4	0.056941492239826	0	MIF_CD74_CXCR4	MIF - (CD74+CXCR4)	MIF	Secreted Signaling	PMID: 29637711; PMID: 24760155	Late
Lymphocytes	Macrophages	MIF	CD74_CXCR4	0.0587063640328784	0	MIF_CD74_CXCR4	MIF - (CD74+CXCR4)	MIF	Secreted Signaling	PMID: 29637711; PMID: 24760155	Late
Epithelial cells	Macrophages	MIF	CD74_CXCR4	0.0555588034587061	0	MIF_CD74_CXCR4	MIF - (CD74+CXCR4)	MIF	Secreted Signaling	PMID: 29637711; PMID: 24760155	Late
Macrophages	Lymphocytes	MIF	CD74_CXCR4	0.0511394388327402	0	MIF_CD74_CXCR4	MIF - (CD74+CXCR4)	MIF	Secreted Signaling	PMID: 29637711; PMID: 24760155	Late
Lymphocytes	Lymphocytes	MIF	CD74_CXCR4	0.0527345349492407	0	MIF_CD74_CXCR4	MIF - (CD74+CXCR4)	MIF	Secreted Signaling	PMID: 29637711; PMID: 24760155	Late
Epithelial cells	Lymphocytes	MIF	CD74_CXCR4	0.0498901857371069	0	MIF_CD74_CXCR4	MIF - (CD74+CXCR4)	MIF	Secreted Signaling	PMID: 29637711; PMID: 24760155	Late
Macrophages	Epithelial cells	MIF	CD74_CXCR4	0.023296461551445	0	MIF_CD74_CXCR4	MIF - (CD74+CXCR4)	MIF	Secreted Signaling	PMID: 29637711; PMID: 24760155	Late
Lymphocytes	Epithelial cells	MIF	CD74_CXCR4	0.0240451116756732	0	MIF_CD74_CXCR4	MIF - (CD74+CXCR4)	MIF	Secreted Signaling	PMID: 29637711; PMID: 24760155	Late
Epithelial cells	Epithelial cells	MIF	CD74_CXCR4	0.0227110873130619	0	MIF_CD74_CXCR4	MIF - (CD74+CXCR4)	MIF	Secreted Signaling	PMID: 29637711; PMID: 24760155	Late
Macrophages	Macrophages	MIF	CD74_CD44	0.105670273895685	0	MIF_CD74_CD44	MIF - (CD74+CD44)	MIF	Secreted Signaling	PMID: 29637711; PMID: 26175090	Late
Lymphocytes	Macrophages	MIF	CD74_CD44	0.108771269899735	0	MIF_CD74_CD44	MIF - (CD74+CD44)	MIF	Secreted Signaling	PMID: 29637711; PMID: 26175090	Late
Epithelial cells	Macrophages	MIF	CD74_CD44	0.103233850778933	0	MIF_CD74_CD44	MIF - (CD74+CD44)	MIF	Secreted Signaling	PMID: 29637711; PMID: 26175090	Late
Macrophages	Lymphocytes	MIF	CD74_CD44	0.0560858644054572	0	MIF_CD74_CD44	MIF - (CD74+CD44)	MIF	Secreted Signaling	PMID: 29637711; PMID: 26175090	Late
Lymphocytes	Lymphocytes	MIF	CD74_CD44	0.0578258425808146	0	MIF_CD74_CD44	MIF - (CD74+CD44)	MIF	Secreted Signaling	PMID: 29637711; PMID: 26175090	Late
Epithelial cells	Lymphocytes	MIF	CD74_CD44	0.0547227468942713	0	MIF_CD74_CD44	MIF - (CD74+CD44)	MIF	Secreted Signaling	PMID: 29637711; PMID: 26175090	Late
Macrophages	Epithelial cells	MIF	CD74_CD44	0.0495505726491119	0	MIF_CD74_CD44	MIF - (CD74+CD44)	MIF	Secreted Signaling	PMID: 29637711; PMID: 26175090	Late
Lymphocytes	Epithelial cells	MIF	CD74_CD44	0.0510987791212177	0	MIF_CD74_CD44	MIF - (CD74+CD44)	MIF	Secreted Signaling	PMID: 29637711; PMID: 26175090	Late
Epithelial cells	Epithelial cells	MIF	CD74_CD44	0.0483381556773788	0	MIF_CD74_CD44	MIF - (CD74+CD44)	MIF	Secreted Signaling	PMID: 29637711; PMID: 26175090	Late
Macrophages	Epithelial cells	MIF	ACKR3	0.00316850568265466	0	MIF_ACKR3	MIF - ACKR3	MIF	Secreted Signaling	PMID: 26175090	Late
Lymphocytes	Epithelial cells	MIF	ACKR3	0.00327249533551322	0	MIF_ACKR3	MIF - ACKR3	MIF	Secreted Signaling	PMID: 26175090	Late
Epithelial cells	Epithelial cells	MIF	ACKR3	0.00308729142204637	0	MIF_ACKR3	MIF - ACKR3	MIF	Secreted Signaling	PMID: 26175090	Late
Epithelial cells	Macrophages	IL7	IL7R_IL2RG	0.00210126908546422	0	IL7_IL7R_IL2RG	IL7 - (IL7R+IL2RG)	IL2	Secreted Signaling	KEGG: hsa04060	Late
Epithelial cells	Lymphocytes	IL7	IL7R_IL2RG	0.00461456752630201	0	IL7_IL7R_IL2RG	IL7 - (IL7R+IL2RG)	IL2	Secreted Signaling	KEGG: hsa04060	Late
Macrophages	Lymphocytes	IL15	IL15RA_IL2RB	0.000892163701430292	0	IL15_IL15RA_IL2RB	IL15 - (IL15RA+IL2RB)	IL2	Secreted Signaling	KEGG: hsa04060	Late
Epithelial cells	Lymphocytes	IL15	IL15RA_IL2RB	0.000618278659070543	0	IL15_IL15RA_IL2RB	IL15 - (IL15RA+IL2RB)	IL2	Secreted Signaling	KEGG: hsa04060	Late
Epithelial cells	Epithelial cells	CTF1	LIFR_IL6ST	0.000177230217128869	0	CTF1_LIFR_IL6ST	CTF1 - (LIFR+IL6ST)	LIFR	Secreted Signaling	KEGG: hsa04060	Late
Granulocytes	Epithelial cells	OSM	LIFR_IL6ST	0.00173019763262328	0	OSM_LIFR_IL6ST	OSM - (LIFR+IL6ST)	OSM	Secreted Signaling	KEGG: hsa04060	Late
Macrophages	Epithelial cells	OSM	LIFR_IL6ST	0.000249321413940325	0	OSM_LIFR_IL6ST	OSM - (LIFR+IL6ST)	OSM	Secreted Signaling	KEGG: hsa04060	Late
Granulocytes	Epithelial cells	OSM	OSMR_IL6ST	0.00284445314922486	0	OSM_OSMR_IL6ST	OSM - (OSMR+IL6ST)	OSM	Secreted Signaling	KEGG: hsa04060	Late
Macrophages	Epithelial cells	OSM	OSMR_IL6ST	0.00041027754837951	0	OSM_OSMR_IL6ST	OSM - (OSMR+IL6ST)	OSM	Secreted Signaling	KEGG: hsa04060	Late
Granulocytes	Granulocytes	IL1B	IL1R1_IL1RAP	0.0062285840119908	0	IL1B_IL1R1_IL1RAP	IL1B - (IL1R1+IL1RAP)	IL1	Secreted Signaling	KEGG: hsa04060	Late
Macrophages	Granulocytes	IL1B	IL1R1_IL1RAP	0.0252765757711624	0	IL1B_IL1R1_IL1RAP	IL1B - (IL1R1+IL1RAP)	IL1	Secreted Signaling	KEGG: hsa04060	Late
Macrophages	Granulocytes	IL1B	IL1R2	0.0327755169473005	0	IL1B_IL1R2	IL1B - IL1R2	IL1	Secreted Signaling	KEGG: hsa04060	Late
Macrophages	Lymphocytes	IL18	IL18R1_IL18RAP	0.00150351803805185	0	IL18_IL18R1_IL18RAP	IL18 - (IL18R1+IL18RAP)	IL1	Secreted Signaling	KEGG: hsa04060	Late
Epithelial cells	Lymphocytes	IL18	IL18R1_IL18RAP	0.00148700838973286	0	IL18_IL18R1_IL18RAP	IL18 - (IL18R1+IL18RAP)	IL1	Secreted Signaling	KEGG: hsa04060	Late
Lymphocytes	Macrophages	CSF1	CSF1R	0.00104677854446547	0	CSF1_CSF1R	CSF1 - CSF1R	CSF	Secreted Signaling	KEGG: hsa04060	Late
Lymphocytes	Macrophages	IL16	CD4	0.000527817200021767	0	IL16_CD4	IL16 - CD4	IL16	Secreted Signaling	KEGG: hsa04060	Late
Lymphocytes	Epithelial cells	IL16	CD4	0.000139705172567715	0	IL16_CD4	IL16 - CD4	IL16	Secreted Signaling	KEGG: hsa04060	Late
Lymphocytes	Granulocytes	IFNG	IFNGR1_IFNGR2	0.00973575774212832	0	IFNG_IFNGR1_IFNGR2	IFNG - (IFNGR1+IFNGR2)	IFN-II	Secreted Signaling	KEGG: hsa04060	Late
Lymphocytes	Macrophages	IFNG	IFNGR1_IFNGR2	0.0125812201204016	0	IFNG_IFNGR1_IFNGR2	IFNG - (IFNGR1+IFNGR2)	IFN-II	Secreted Signaling	KEGG: hsa04060	Late
Lymphocytes	MT_hi	IFNG	IFNGR1_IFNGR2	0.00492502557757936	0	IFNG_IFNGR1_IFNGR2	IFNG - (IFNGR1+IFNGR2)	IFN-II	Secreted Signaling	KEGG: hsa04060	Late
Lymphocytes	Lymphocytes	IFNG	IFNGR1_IFNGR2	0.00226339513433791	0	IFNG_IFNGR1_IFNGR2	IFNG - (IFNGR1+IFNGR2)	IFN-II	Secreted Signaling	KEGG: hsa04060	Late
Lymphocytes	Epithelial cells	IFNG	IFNGR1_IFNGR2	0.00437515892899423	0	IFNG_IFNGR1_IFNGR2	IFNG - (IFNGR1+IFNGR2)	IFN-II	Secreted Signaling	KEGG: hsa04060	Late
Macrophages	Granulocytes	TNF	TNFRSF1A	0.000686261139372635	0	TNF_TNFRSF1A	TNF - TNFRSF1A	TNF	Secreted Signaling	KEGG: hsa04060	Late
Lymphocytes	Granulocytes	TNF	TNFRSF1A	0.00263696999571908	0	TNF_TNFRSF1A	TNF - TNFRSF1A	TNF	Secreted Signaling	KEGG: hsa04060	Late
Macrophages	Macrophages	TNF	TNFRSF1A	0.000481010468830564	0	TNF_TNFRSF1A	TNF - TNFRSF1A	TNF	Secreted Signaling	KEGG: hsa04060	Late
Lymphocytes	Macrophages	TNF	TNFRSF1A	0.00184937055087408	0	TNF_TNFRSF1A	TNF - TNFRSF1A	TNF	Secreted Signaling	KEGG: hsa04060	Late
Macrophages	Lymphocytes	TNF	TNFRSF1A	0.000211701716313855	0	TNF_TNFRSF1A	TNF - TNFRSF1A	TNF	Secreted Signaling	KEGG: hsa04060	Late
Lymphocytes	Lymphocytes	TNF	TNFRSF1A	0.000814566972529285	0	TNF_TNFRSF1A	TNF - TNFRSF1A	TNF	Secreted Signaling	KEGG: hsa04060	Late
Macrophages	Epithelial cells	TNF	TNFRSF1A	0.00105388285669473	0	TNF_TNFRSF1A	TNF - TNFRSF1A	TNF	Secreted Signaling	KEGG: hsa04060	Late
Lymphocytes	Epithelial cells	TNF	TNFRSF1A	0.00404533248336132	0	TNF_TNFRSF1A	TNF - TNFRSF1A	TNF	Secreted Signaling	KEGG: hsa04060	Late
Macrophages	Granulocytes	TNF	TNFRSF1B	0.00689622845327715	0	TNF_TNFRSF1B	TNF - TNFRSF1B	TNF	Secreted Signaling	KEGG: hsa04060	Late
Lymphocytes	Granulocytes	TNF	TNFRSF1B	0.026038921039638	0	TNF_TNFRSF1B	TNF - TNFRSF1B	TNF	Secreted Signaling	KEGG: hsa04060	Late
Macrophages	Macrophages	TNF	TNFRSF1B	0.00497077245011568	0	TNF_TNFRSF1B	TNF - TNFRSF1B	TNF	Secreted Signaling	KEGG: hsa04060	Late
Lymphocytes	Macrophages	TNF	TNFRSF1B	0.0188703015582177	0	TNF_TNFRSF1B	TNF - TNFRSF1B	TNF	Secreted Signaling	KEGG: hsa04060	Late
Macrophages	MT_hi	TNF	TNFRSF1B	0.00484921167794846	0	TNF_TNFRSF1B	TNF - TNFRSF1B	TNF	Secreted Signaling	KEGG: hsa04060	Late
Lymphocytes	MT_hi	TNF	TNFRSF1B	0.0184151171495131	0	TNF_TNFRSF1B	TNF - TNFRSF1B	TNF	Secreted Signaling	KEGG: hsa04060	Late
Macrophages	Lymphocytes	TNF	TNFRSF1B	0.00202629507407962	0	TNF_TNFRSF1B	TNF - TNFRSF1B	TNF	Secreted Signaling	KEGG: hsa04060	Late
Lymphocytes	Lymphocytes	TNF	TNFRSF1B	0.00775650761493427	0	TNF_TNFRSF1B	TNF - TNFRSF1B	TNF	Secreted Signaling	KEGG: hsa04060	Late
Macrophages	Epithelial cells	TNF	TNFRSF1B	0.000144310386539977	0	TNF_TNFRSF1B	TNF - TNFRSF1B	TNF	Secreted Signaling	KEGG: hsa04060	Late
Lymphocytes	Epithelial cells	TNF	TNFRSF1B	0.000555371232011604	0	TNF_TNFRSF1B	TNF - TNFRSF1B	TNF	Secreted Signaling	KEGG: hsa04060	Late
Granulocytes	Epithelial cells	TNFSF14	LTBR	0.00233750882027123	0	TNFSF14_LTBR	TNFSF14 - LTBR	LIGHT	Secreted Signaling	KEGG: hsa04060	Late
Macrophages	Epithelial cells	TNFSF14	LTBR	0.000436493529960294	0	TNFSF14_LTBR	TNFSF14 - LTBR	LIGHT	Secreted Signaling	KEGG: hsa04060	Late
MT_hi	Epithelial cells	TNFSF14	LTBR	0.00160596811853627	0	TNFSF14_LTBR	TNFSF14 - LTBR	LIGHT	Secreted Signaling	KEGG: hsa04060	Late
Lymphocytes	Epithelial cells	TNFSF14	LTBR	0.000473702199210099	0	TNFSF14_LTBR	TNFSF14 - LTBR	LIGHT	Secreted Signaling	KEGG: hsa04060	Late
Granulocytes	Granulocytes	TNFSF14	TNFRSF14	0.00412151840370121	0	TNFSF14_TNFRSF14	TNFSF14 - TNFRSF14	LIGHT	Secreted Signaling	KEGG: hsa04060	Late
Granulocytes	Macrophages	TNFSF14	TNFRSF14	0.00548094739741579	0	TNFSF14_TNFRSF14	TNFSF14 - TNFRSF14	LIGHT	Secreted Signaling	KEGG: hsa04060	Late
Lymphocytes	Epithelial cells	TNFSF10	TNFRSF10A	0.000239823837328528	0	TNFSF10_TNFRSF10B	TNFSF10 - TNFRSF10B	TRAIL	Secreted Signaling	KEGG: hsa04060	Late
Epithelial cells	Epithelial cells	TNFSF10	TNFRSF10A	0.00138410636762882	0	TNFSF10_TNFRSF10B	TNFSF10 - TNFRSF10B	TRAIL	Secreted Signaling	KEGG: hsa04060	Late
Lymphocytes	Macrophages	CD40LG	ITGA5_ITGB1	0.00492480681718008	0	CD40LG_ITGA5_ITGB1	CD40LG - (ITGA5+ITGB1)	CD40	Secreted Signaling	PMID: 28676852	Late
Lymphocytes	Lymphocytes	CD40LG	ITGA5_ITGB1	0.00238920055352182	0	CD40LG_ITGA5_ITGB1	CD40LG - (ITGA5+ITGB1)	CD40	Secreted Signaling	PMID: 28676852	Late
Lymphocytes	Macrophages	CD40LG	ITGAM_ITGB2	0.00201877233619236	0	CD40LG_ITGAM_ITGB2	CD40LG - (ITGAM+ITGB2)	CD40	Secreted Signaling	PMID: 28676852	Late
Macrophages	Granulocytes	SPP1	CD44	0.0265936426070871	0	SPP1_CD44	SPP1 - CD44	SPP1	Secreted Signaling	PMID: 21907263	Late
Epithelial cells	Granulocytes	SPP1	CD44	0.00286580470825942	0	SPP1_CD44	SPP1 - CD44	SPP1	Secreted Signaling	PMID: 21907263	Late
Macrophages	Macrophages	SPP1	CD44	0.0340177118456029	0	SPP1_CD44	SPP1 - CD44	SPP1	Secreted Signaling	PMID: 21907263	Late
Epithelial cells	Macrophages	SPP1	CD44	0.00369095999192121	0	SPP1_CD44	SPP1 - CD44	SPP1	Secreted Signaling	PMID: 21907263	Late
Macrophages	MT_hi	SPP1	CD44	0.0232134104409702	0	SPP1_CD44	SPP1 - CD44	SPP1	Secreted Signaling	PMID: 21907263	Late
Epithelial cells	MT_hi	SPP1	CD44	0.00249381476160831	0	SPP1_CD44	SPP1 - CD44	SPP1	Secreted Signaling	PMID: 21907263	Late
Macrophages	Lymphocytes	SPP1	CD44	0.0201372868145522	0	SPP1_CD44	SPP1 - CD44	SPP1	Secreted Signaling	PMID: 21907263	Late
Epithelial cells	Lymphocytes	SPP1	CD44	0.00215728313361897	0	SPP1_CD44	SPP1 - CD44	SPP1	Secreted Signaling	PMID: 21907263	Late
Macrophages	Epithelial cells	SPP1	CD44	0.00643415403372963	0	SPP1_CD44	SPP1 - CD44	SPP1	Secreted Signaling	PMID: 21907263	Late
Epithelial cells	Epithelial cells	SPP1	CD44	0.000680782480634189	0	SPP1_CD44	SPP1 - CD44	SPP1	Secreted Signaling	PMID: 21907263	Late
Macrophages	Macrophages	SPP1	ITGAV_ITGB1	0.00919111976199147	0	SPP1_ITGAV_ITGB1	SPP1 - (ITGAV+ITGB1)	SPP1	Secreted Signaling	PMID: 21907263	Late
Epithelial cells	Macrophages	SPP1	ITGAV_ITGB1	0.000974909410744749	0	SPP1_ITGAV_ITGB1	SPP1 - (ITGAV+ITGB1)	SPP1	Secreted Signaling	PMID: 21907263	Late
Macrophages	Epithelial cells	SPP1	ITGAV_ITGB1	0.00456399456750012	0	SPP1_ITGAV_ITGB1	SPP1 - (ITGAV+ITGB1)	SPP1	Secreted Signaling	PMID: 21907263	Late
Epithelial cells	Epithelial cells	SPP1	ITGAV_ITGB1	0.000482093953392815	0	SPP1_ITGAV_ITGB1	SPP1 - (ITGAV+ITGB1)	SPP1	Secreted Signaling	PMID: 21907263	Late
Macrophages	Epithelial cells	SPP1	ITGAV_ITGB5	0.00216515497000716	0	SPP1_ITGAV_ITGB5	SPP1 - (ITGAV+ITGB5)	SPP1	Secreted Signaling	PMID: 21907263	Late
Epithelial cells	Epithelial cells	SPP1	ITGAV_ITGB5	0.000228213078639722	0	SPP1_ITGAV_ITGB5	SPP1 - (ITGAV+ITGB5)	SPP1	Secreted Signaling	PMID: 21907263	Late
Macrophages	Epithelial cells	SPP1	ITGAV_ITGB6	0.00104117339650058	0	SPP1_ITGAV_ITGB6	SPP1 - (ITGAV+ITGB6)	SPP1	Secreted Signaling	PMID: 21907263	Late
Epithelial cells	Epithelial cells	SPP1	ITGAV_ITGB6	0.0001096319632004	0	SPP1_ITGAV_ITGB6	SPP1 - (ITGAV+ITGB6)	SPP1	Secreted Signaling	PMID: 21907263	Late
Macrophages	Macrophages	SPP1	ITGA4_ITGB1	0.00350856086183782	0	SPP1_ITGA4_ITGB1	SPP1 - (ITGA4+ITGB1)	SPP1	Secreted Signaling	PMID: 21907263	Late
Epithelial cells	Macrophages	SPP1	ITGA4_ITGB1	0.000370257567897192	0	SPP1_ITGA4_ITGB1	SPP1 - (ITGA4+ITGB1)	SPP1	Secreted Signaling	PMID: 21907263	Late
Macrophages	Lymphocytes	SPP1	ITGA4_ITGB1	0.0094214981334633	0	SPP1_ITGA4_ITGB1	SPP1 - (ITGA4+ITGB1)	SPP1	Secreted Signaling	PMID: 21907263	Late
Epithelial cells	Lymphocytes	SPP1	ITGA4_ITGB1	0.000999553588087589	0	SPP1_ITGA4_ITGB1	SPP1 - (ITGA4+ITGB1)	SPP1	Secreted Signaling	PMID: 21907263	Late
Macrophages	Macrophages	SPP1	ITGA5_ITGB1	0.00948047297512134	0	SPP1_ITGA5_ITGB1	SPP1 - (ITGA5+ITGB1)	SPP1	Secreted Signaling	PMID: 21907263	Late
Epithelial cells	Macrophages	SPP1	ITGA5_ITGB1	0.00100586392863085	0	SPP1_ITGA5_ITGB1	SPP1 - (ITGA5+ITGB1)	SPP1	Secreted Signaling	PMID: 21907263	Late
Macrophages	Lymphocytes	SPP1	ITGA5_ITGB1	0.00461018465513976	0	SPP1_ITGA5_ITGB1	SPP1 - (ITGA5+ITGB1)	SPP1	Secreted Signaling	PMID: 21907263	Late
Epithelial cells	Lymphocytes	SPP1	ITGA5_ITGB1	0.000486993214761792	0	SPP1_ITGA5_ITGB1	SPP1 - (ITGA5+ITGB1)	SPP1	Secreted Signaling	PMID: 21907263	Late
Macrophages	Granulocytes	RETN	CAP1	0.001932599786547	0	RETN_CAP1	RETN - CAP1	RESISTIN	Secreted Signaling	PMID: 30809105	Late
Macrophages	Macrophages	RETN	CAP1	0.00539680263509034	0	RETN_CAP1	RETN - CAP1	RESISTIN	Secreted Signaling	PMID: 30809105	Late
Macrophages	MT_hi	RETN	CAP1	0.00100217929606963	0	RETN_CAP1	RETN - CAP1	RESISTIN	Secreted Signaling	PMID: 30809105	Late
Macrophages	Lymphocytes	RETN	CAP1	0.00318167601980513	0	RETN_CAP1	RETN - CAP1	RESISTIN	Secreted Signaling	PMID: 30809105	Late
Macrophages	Epithelial cells	RETN	CAP1	0.00283375389449501	0	RETN_CAP1	RETN - CAP1	RESISTIN	Secreted Signaling	PMID: 30809105	Late
Granulocytes	Epithelial cells	NAMPT	INSR	0.148746892061122	0	NAMPT_INSR	NAMPT - INSR	VISFATIN	Secreted Signaling	PMID: 28490838	Late
Macrophages	Epithelial cells	NAMPT	INSR	0.107911662441893	0	NAMPT_INSR	NAMPT - INSR	VISFATIN	Secreted Signaling	PMID: 28490838	Late
MT_hi	Epithelial cells	NAMPT	INSR	0.11315066263731	0	NAMPT_INSR	NAMPT - INSR	VISFATIN	Secreted Signaling	PMID: 28490838	Late
Lymphocytes	Epithelial cells	NAMPT	INSR	0.0496956637471675	0	NAMPT_INSR	NAMPT - INSR	VISFATIN	Secreted Signaling	PMID: 28490838	Late
Epithelial cells	Epithelial cells	NAMPT	INSR	0.0405072675563539	0	NAMPT_INSR	NAMPT - INSR	VISFATIN	Secreted Signaling	PMID: 28490838	Late
Granulocytes	Macrophages	NAMPT	ITGA5_ITGB1	0.118362773461894	0	NAMPT_ITGA5_ITGB1	NAMPT - (ITGA5+ITGB1)	VISFATIN	Secreted Signaling	PMID: 28490838	Late
Macrophages	Macrophages	NAMPT	ITGA5_ITGB1	0.0850355930280646	0	NAMPT_ITGA5_ITGB1	NAMPT - (ITGA5+ITGB1)	VISFATIN	Secreted Signaling	PMID: 28490838	Late
MT_hi	Macrophages	NAMPT	ITGA5_ITGB1	0.0892751270834044	0	NAMPT_ITGA5_ITGB1	NAMPT - (ITGA5+ITGB1)	VISFATIN	Secreted Signaling	PMID: 28490838	Late
Lymphocytes	Macrophages	NAMPT	ITGA5_ITGB1	0.0386263800280423	0	NAMPT_ITGA5_ITGB1	NAMPT - (ITGA5+ITGB1)	VISFATIN	Secreted Signaling	PMID: 28490838	Late
Epithelial cells	Macrophages	NAMPT	ITGA5_ITGB1	0.031416958853422	0	NAMPT_ITGA5_ITGB1	NAMPT - (ITGA5+ITGB1)	VISFATIN	Secreted Signaling	PMID: 28490838	Late
Granulocytes	Lymphocytes	NAMPT	ITGA5_ITGB1	0.0610025238385335	0	NAMPT_ITGA5_ITGB1	NAMPT - (ITGA5+ITGB1)	VISFATIN	Secreted Signaling	PMID: 28490838	Late
Macrophages	Lymphocytes	NAMPT	ITGA5_ITGB1	0.0430377459848478	0	NAMPT_ITGA5_ITGB1	NAMPT - (ITGA5+ITGB1)	VISFATIN	Secreted Signaling	PMID: 28490838	Late
MT_hi	Lymphocytes	NAMPT	ITGA5_ITGB1	0.0452870725211548	0	NAMPT_ITGA5_ITGB1	NAMPT - (ITGA5+ITGB1)	VISFATIN	Secreted Signaling	PMID: 28490838	Late
Lymphocytes	Lymphocytes	NAMPT	ITGA5_ITGB1	0.019071606556088	0.01	NAMPT_ITGA5_ITGB1	NAMPT - (ITGA5+ITGB1)	VISFATIN	Secreted Signaling	PMID: 28490838	Late
Epithelial cells	Lymphocytes	NAMPT	ITGA5_ITGB1	0.01545331866018	0.01	NAMPT_ITGA5_ITGB1	NAMPT - (ITGA5+ITGB1)	VISFATIN	Secreted Signaling	PMID: 28490838	Late
Epithelial cells	Lymphocytes	ANGPTL1	ITGA1_ITGB1	0.00068751744561918	0	ANGPTL1_ITGA1_ITGB1	ANGPTL1 - (ITGA1+ITGB1)	ANGPTL	Secreted Signaling	PMID: 24478758	Late
Epithelial cells	Macrophages	ANGPT2	ITGA5_ITGB1	0.000554257094327671	0	ANGPT2_ITGA5_ITGB1	ANGPT2 - (ITGA5+ITGB1)	ANGPT	Secreted Signaling	PMID: 20651738; PMID: 25635707	Late
Epithelial cells	Lymphocytes	ANGPT2	ITGA5_ITGB1	0.000268283320986537	0	ANGPT2_ITGA5_ITGB1	ANGPT2 - (ITGA5+ITGB1)	ANGPT	Secreted Signaling	PMID: 20651738; PMID: 25635707	Late
Epithelial cells	Epithelial cells	MDK	SDC1	0.010006936839598	0	MDK_SDC1	MDK - SDC1	MK	Secreted Signaling	PMID: 28356350	Late
Epithelial cells	Macrophages	MDK	SDC2	0.0228045208380168	0	MDK_SDC2	MDK - SDC2	MK	Secreted Signaling	PMID: 28356350	Late
Epithelial cells	Macrophages	MDK	SDC4	0.00943277747582669	0	MDK_SDC4	MDK - SDC4	MK	Secreted Signaling	PMID: 28356350	Late
Epithelial cells	Epithelial cells	MDK	SDC4	0.0175342857405652	0	MDK_SDC4	MDK - SDC4	MK	Secreted Signaling	PMID: 28356350	Late
Epithelial cells	Epithelial cells	MDK	PTPRZ1	0.0127623663887937	0	MDK_PTPRZ1	MDK - PTPRZ1	MK	Secreted Signaling	PMID: 28356350	Late
Epithelial cells	Macrophages	MDK	ITGA4_ITGB1	0.00886037401144933	0	MDK_ITGA4_ITGB1	MDK - (ITGA4+ITGB1)	MK	Secreted Signaling	PMID: 28356350	Late
Epithelial cells	Lymphocytes	MDK	ITGA4_ITGB1	0.0235792422284488	0	MDK_ITGA4_ITGB1	MDK - (ITGA4+ITGB1)	MK	Secreted Signaling	PMID: 28356350	Late
Epithelial cells	Epithelial cells	MDK	ITGA6_ITGB1	0.00812073223859737	0	MDK_ITGA6_ITGB1	MDK - (ITGA6+ITGB1)	MK	Secreted Signaling	PMID: 28356350	Late
Epithelial cells	Macrophages	MDK	LRP1	0.0119209784793674	0	MDK_LRP1	MDK - LRP1	MK	Secreted Signaling	PMID: 28356350	Late
Epithelial cells	Epithelial cells	MDK	LRP1	0.00212036287063979	0	MDK_LRP1	MDK - LRP1	MK	Secreted Signaling	PMID: 28356350	Late
Epithelial cells	Macrophages	MDK	NCL	0.0150479278824686	0	MDK_NCL	MDK - NCL	MK	Secreted Signaling	PMID: 28356350	Late
Epithelial cells	Lymphocytes	MDK	NCL	0.0229193454658589	0	MDK_NCL	MDK - NCL	MK	Secreted Signaling	PMID: 28356350	Late
Epithelial cells	Epithelial cells	MDK	NCL	0.0218277276117548	0	MDK_NCL	MDK - NCL	MK	Secreted Signaling	PMID: 28356350	Late
Epithelial cells	Epithelial cells	PTN	PTPRZ1	0.00623742938143095	0	PTN_PTPRZ1	PTN - PTPRZ1	PTN	Secreted Signaling	PMID: 28356350; PMID: 25620911	Late
Epithelial cells	Epithelial cells	PTN	SDC1	0.00488378246823068	0	PTN_SDC1	PTN - SDC1	PTN	Secreted Signaling	PMID: 28356350; PMID: 25620911	Late
Epithelial cells	Macrophages	PTN	SDC2	0.0112036582680567	0	PTN_SDC2	PTN - SDC2	PTN	Secreted Signaling	PMID: 28356350; PMID: 25620911	Late
Epithelial cells	Macrophages	PTN	SDC4	0.00460220342649836	0	PTN_SDC4	PTN - SDC4	PTN	Secreted Signaling	PMID: 28356350; PMID: 25620911	Late
Epithelial cells	Epithelial cells	PTN	SDC4	0.00859086888808571	0	PTN_SDC4	PTN - SDC4	PTN	Secreted Signaling	PMID: 28356350; PMID: 25620911	Late
Epithelial cells	Macrophages	PTN	NCL	0.00736318111828632	0	PTN_NCL	PTN - NCL	PTN	Secreted Signaling	PMID: 28356350; PMID: 25620911	Late
Epithelial cells	Lymphocytes	PTN	NCL	0.0112607437026205	0	PTN_NCL	PTN - NCL	PTN	Secreted Signaling	PMID: 28356350; PMID: 25620911	Late
Epithelial cells	Epithelial cells	PTN	NCL	0.0107183181841149	0	PTN_NCL	PTN - NCL	PTN	Secreted Signaling	PMID: 28356350; PMID: 25620911	Late
Macrophages	Macrophages	C3	C3AR1	0.00128560962820347	0	C3_C3AR1	C3 - C3AR1	COMPLEMENT	Secreted Signaling	KEGG: hsa04080	Late
Epithelial cells	Macrophages	C3	C3AR1	0.0101698813621132	0	C3_C3AR1	C3 - C3AR1	COMPLEMENT	Secreted Signaling	KEGG: hsa04080	Late
Macrophages	Macrophages	C3	ITGAM_ITGB2	0.000749691101315113	0	C3_ITGAM_ITGB2	C3 - (ITGAM+ITGB2)	COMPLEMENT	Secreted Signaling	PMID: 16234578	Late
Epithelial cells	Macrophages	C3	ITGAM_ITGB2	0.00595254375655204	0	C3_ITGAM_ITGB2	C3 - (ITGAM+ITGB2)	COMPLEMENT	Secreted Signaling	PMID: 16234578	Late
Macrophages	Macrophages	C3	ITGAX_ITGB2	0.00197372541568053	0	C3_ITGAX_ITGB2	C3 - (ITGAX+ITGB2)	COMPLEMENT	Secreted Signaling	PMID: 16234578	Late
Epithelial cells	Macrophages	C3	ITGAX_ITGB2	0.0155392684611682	0	C3_ITGAX_ITGB2	C3 - (ITGAX+ITGB2)	COMPLEMENT	Secreted Signaling	PMID: 16234578	Late
Epithelial cells	Macrophages	NTS	NTSR1	0.000367296249640084	0	NTS_NTSR1	NTS - NTSR1	NTS	Secreted Signaling	KEGG: hsa04080	Late
Lymphocytes	Lymphocytes	GZMA	F2R	0.0049697408178679	0	GZMA_F2R	GZMA - F2R	PARs	Secreted Signaling	KEGG: hsa04080	Late
Lymphocytes	Epithelial cells	GZMA	F2R	0.00126284476967885	0	GZMA_F2R	GZMA - F2R	PARs	Secreted Signaling	KEGG: hsa04080	Late
Lymphocytes	Epithelial cells	GZMA	F2RL1	0.00444115245030971	0	GZMA_F2RL1	GZMA - F2RL1	PARs	Secreted Signaling	KEGG: hsa04080	Late
Lymphocytes	Epithelial cells	GZMA	PARD3	0.0626543020076387	0	GZMA_PARD3	GZMA - PARD3	PARs	Secreted Signaling	KEGG: hsa04080	Late
Macrophages	Epithelial cells	SEMA3C	NRP2_PLXNA1	0.00132021423639979	0	SEMA3C_NRP2_PLXNA1	SEMA3C - (NRP2+PLXNA1)	SEMA3	Secreted Signaling	PMID: 27533782	Late
MT_hi	Epithelial cells	SEMA3C	NRP2_PLXNA1	0.000603192997181324	0	SEMA3C_NRP2_PLXNA1	SEMA3C - (NRP2+PLXNA1)	SEMA3	Secreted Signaling	PMID: 27533782	Late
Epithelial cells	Epithelial cells	SEMA3C	NRP2_PLXNA1	0.00106396085269201	0	SEMA3C_NRP2_PLXNA1	SEMA3C - (NRP2+PLXNA1)	SEMA3	Secreted Signaling	PMID: 27533782	Late
Macrophages	Epithelial cells	SEMA3C	NRP2_PLXNA2	0.00365623537913932	0	SEMA3C_NRP2_PLXNA2	SEMA3C - (NRP2+PLXNA2)	SEMA3	Secreted Signaling	PMID: 27533782	Late
MT_hi	Epithelial cells	SEMA3C	NRP2_PLXNA2	0.00167262314280929	0	SEMA3C_NRP2_PLXNA2	SEMA3C - (NRP2+PLXNA2)	SEMA3	Secreted Signaling	PMID: 27533782	Late
Epithelial cells	Epithelial cells	SEMA3C	NRP2_PLXNA2	0.00294789905211753	0	SEMA3C_NRP2_PLXNA2	SEMA3C - (NRP2+PLXNA2)	SEMA3	Secreted Signaling	PMID: 27533782	Late
Macrophages	Epithelial cells	SEMA3C	NRP2_PLXNA3	0.0014955262664359	0	SEMA3C_NRP2_PLXNA3	SEMA3C - (NRP2+PLXNA3)	SEMA3	Secreted Signaling	PMID: 27533782	Late
MT_hi	Epithelial cells	SEMA3C	NRP2_PLXNA3	0.000683356503272445	0	SEMA3C_NRP2_PLXNA3	SEMA3C - (NRP2+PLXNA3)	SEMA3	Secreted Signaling	PMID: 27533782	Late
Epithelial cells	Epithelial cells	SEMA3C	NRP2_PLXNA3	0.00120528591193377	0	SEMA3C_NRP2_PLXNA3	SEMA3C - (NRP2+PLXNA3)	SEMA3	Secreted Signaling	PMID: 27533782	Late
Epithelial cells	Epithelial cells	SEMA3F	NRP2_PLXNA1	0.000448809721403736	0	SEMA3F_NRP2_PLXNA1	SEMA3F - (NRP2+PLXNA1)	SEMA3	Secreted Signaling	PMID: 27533782	Late
Epithelial cells	Epithelial cells	SEMA3F	NRP2_PLXNA2	0.00124486720588918	0	SEMA3F_NRP2_PLXNA2	SEMA3F - (NRP2+PLXNA2)	SEMA3	Secreted Signaling	PMID: 27533782	Late
Epithelial cells	Epithelial cells	SEMA3F	NRP2_PLXNA3	0.000508466344628286	0	SEMA3F_NRP2_PLXNA3	SEMA3F - (NRP2+PLXNA3)	SEMA3	Secreted Signaling	PMID: 27533782	Late
Macrophages	Macrophages	SEMA3C	NRP1_NRP2	0.00252428918803574	0	SEMA3C_NRP1_NRP2	SEMA3C - (NRP1+NRP2)	SEMA3	Secreted Signaling	PMID: 27533782	Late
MT_hi	Macrophages	SEMA3C	NRP1_NRP2	0.0011540787904426	0	SEMA3C_NRP1_NRP2	SEMA3C - (NRP1+NRP2)	SEMA3	Secreted Signaling	PMID: 27533782	Late
Epithelial cells	Macrophages	SEMA3C	NRP1_NRP2	0.00203480122185281	0	SEMA3C_NRP1_NRP2	SEMA3C - (NRP1+NRP2)	SEMA3	Secreted Signaling	PMID: 27533782	Late
Macrophages	Macrophages	SEMA3C	PLXND1	0.00207332885655766	0	SEMA3C_PLXND1	SEMA3C - PLXND1	SEMA3	Secreted Signaling	PMID: 27533782	Late
MT_hi	Macrophages	SEMA3C	PLXND1	0.000947671848368285	0	SEMA3C_PLXND1	SEMA3C - PLXND1	SEMA3	Secreted Signaling	PMID: 27533782	Late
Epithelial cells	Macrophages	SEMA3C	PLXND1	0.00167114064825663	0	SEMA3C_PLXND1	SEMA3C - PLXND1	SEMA3	Secreted Signaling	PMID: 27533782	Late
Granulocytes	Epithelial cells	ADM	CALCRL	0.000235656758649464	0	ADM_CALCRL	ADM - CALCRL	CALCR	Secreted Signaling	KEGG: hsa04080	Late
Macrophages	Epithelial cells	ADM	CALCRL	0.00018100921257672	0	ADM_CALCRL	ADM - CALCRL	CALCR	Secreted Signaling	KEGG: hsa04080	Late
Epithelial cells	Epithelial cells	ADM	CALCRL	7.09529677497722e-06	0	ADM_CALCRL	ADM - CALCRL	CALCR	Secreted Signaling	KEGG: hsa04080	Late
Macrophages	Granulocytes	ANXA1	FPR2	0.0879703160118863	0	ANXA1_FPR2	ANXA1 - FPR2	ANNEXIN	Secreted Signaling	PMID: 23230437	Late
MT_hi	Granulocytes	ANXA1	FPR2	0.0107874729505747	0.02	ANXA1_FPR2	ANXA1 - FPR2	ANNEXIN	Secreted Signaling	PMID: 23230437	Late
Lymphocytes	Granulocytes	ANXA1	FPR2	0.0802970985834618	0	ANXA1_FPR2	ANXA1 - FPR2	ANNEXIN	Secreted Signaling	PMID: 23230437	Late
Epithelial cells	Granulocytes	ANXA1	FPR2	0.0879194815081432	0	ANXA1_FPR2	ANXA1 - FPR2	ANNEXIN	Secreted Signaling	PMID: 23230437	Late
Macrophages	Macrophages	ANXA1	FPR2	0.0337275477594235	0	ANXA1_FPR2	ANXA1 - FPR2	ANNEXIN	Secreted Signaling	PMID: 23230437	Late
Lymphocytes	Macrophages	ANXA1	FPR2	0.0306267775663396	0	ANXA1_FPR2	ANXA1 - FPR2	ANNEXIN	Secreted Signaling	PMID: 23230437	Late
Epithelial cells	Macrophages	ANXA1	FPR2	0.0337068995260001	0	ANXA1_FPR2	ANXA1 - FPR2	ANNEXIN	Secreted Signaling	PMID: 23230437	Late
Macrophages	MT_hi	ANXA1	FPR2	0.0151460936619866	0	ANXA1_FPR2	ANXA1 - FPR2	ANNEXIN	Secreted Signaling	PMID: 23230437	Late
Lymphocytes	MT_hi	ANXA1	FPR2	0.0137293524013366	0.01	ANXA1_FPR2	ANXA1 - FPR2	ANNEXIN	Secreted Signaling	PMID: 23230437	Late
Epithelial cells	MT_hi	ANXA1	FPR2	0.0151366429207097	0.02	ANXA1_FPR2	ANXA1 - FPR2	ANNEXIN	Secreted Signaling	PMID: 23230437	Late
Macrophages	Granulocytes	ANXA1	FPR1	0.128954286854796	0	ANXA1_FPR1	ANXA1 - FPR1	ANNEXIN	Secreted Signaling	PMID: 23230437	Late
MT_hi	Granulocytes	ANXA1	FPR1	0.0164622354988479	0.02	ANXA1_FPR1	ANXA1 - FPR1	ANNEXIN	Secreted Signaling	PMID: 23230437	Late
Lymphocytes	Granulocytes	ANXA1	FPR1	0.118169421325892	0	ANXA1_FPR1	ANXA1 - FPR1	ANNEXIN	Secreted Signaling	PMID: 23230437	Late
Epithelial cells	Granulocytes	ANXA1	FPR1	0.128883116116353	0	ANXA1_FPR1	ANXA1 - FPR1	ANNEXIN	Secreted Signaling	PMID: 23230437	Late
Macrophages	Macrophages	ANXA1	FPR1	0.0526204760111162	0	ANXA1_FPR1	ANXA1 - FPR1	ANNEXIN	Secreted Signaling	PMID: 23230437	Late
Lymphocytes	Macrophages	ANXA1	FPR1	0.0478688160104431	0	ANXA1_FPR1	ANXA1 - FPR1	ANNEXIN	Secreted Signaling	PMID: 23230437	Late
Epithelial cells	Macrophages	ANXA1	FPR1	0.0525888908932479	0	ANXA1_FPR1	ANXA1 - FPR1	ANNEXIN	Secreted Signaling	PMID: 23230437	Late
Macrophages	MT_hi	ANXA1	FPR1	0.027220039550531	0	ANXA1_FPR1	ANXA1 - FPR1	ANNEXIN	Secreted Signaling	PMID: 23230437	Late
Lymphocytes	MT_hi	ANXA1	FPR1	0.0247022480044126	0	ANXA1_FPR1	ANXA1 - FPR1	ANNEXIN	Secreted Signaling	PMID: 23230437	Late
Epithelial cells	MT_hi	ANXA1	FPR1	0.0272032630987216	0	ANXA1_FPR1	ANXA1 - FPR1	ANNEXIN	Secreted Signaling	PMID: 23230437	Late
Macrophages	Epithelial cells	ANXA1	FPR1	0.000529265876842125	0	ANXA1_FPR1	ANXA1 - FPR1	ANNEXIN	Secreted Signaling	PMID: 23230437	Late
Epithelial cells	Epithelial cells	GAS6	AXL	2.57103202215007e-06	0	GAS6_AXL	GAS6 - AXL	GAS	Secreted Signaling	PMID: 27801848	Late
Epithelial cells	Macrophages	GAS6	MERTK	2.80000557305459e-05	0	GAS6_MERTK	GAS6 - MERTK	GAS	Secreted Signaling	PMID: 27801848	Late
Epithelial cells	Epithelial cells	GAS6	MERTK	1.95379686111228e-06	0	GAS6_MERTK	GAS6 - MERTK	GAS	Secreted Signaling	PMID: 27801848	Late
Granulocytes	Epithelial cells	GRN	SORT1	0.00532060974449871	0	GRN_SORT1	GRN - SORT1	GRN	Secreted Signaling	PMID: 29555433	Late
Macrophages	Epithelial cells	GRN	SORT1	0.0224660963393643	0	GRN_SORT1	GRN - SORT1	GRN	Secreted Signaling	PMID: 29555433	Late
Epithelial cells	Epithelial cells	GRN	SORT1	0.00827416017068501	0	GRN_SORT1	GRN - SORT1	GRN	Secreted Signaling	PMID: 29555433	Late
Macrophages	Granulocytes	LGALS9	PTPRC	0.0159580267060276	0	LGALS9_CD45	LGALS9 - CD45	GALECTIN	Secreted Signaling	PMID: 30120235	Late
Epithelial cells	Granulocytes	LGALS9	PTPRC	0.0254726623020284	0	LGALS9_CD45	LGALS9 - CD45	GALECTIN	Secreted Signaling	PMID: 30120235	Late
Macrophages	Macrophages	LGALS9	PTPRC	0.0106104884814894	0	LGALS9_CD45	LGALS9 - CD45	GALECTIN	Secreted Signaling	PMID: 30120235	Late
Epithelial cells	Macrophages	LGALS9	PTPRC	0.0169918221650862	0	LGALS9_CD45	LGALS9 - CD45	GALECTIN	Secreted Signaling	PMID: 30120235	Late
Macrophages	MT_hi	LGALS9	PTPRC	0.00727024113107985	0	LGALS9_CD45	LGALS9 - CD45	GALECTIN	Secreted Signaling	PMID: 30120235	Late
Epithelial cells	MT_hi	LGALS9	PTPRC	0.0116663792649488	0	LGALS9_CD45	LGALS9 - CD45	GALECTIN	Secreted Signaling	PMID: 30120235	Late
Macrophages	Lymphocytes	LGALS9	PTPRC	0.0159161602883256	0	LGALS9_CD45	LGALS9 - CD45	GALECTIN	Secreted Signaling	PMID: 30120235	Late
Epithelial cells	Lymphocytes	LGALS9	PTPRC	0.0254064783993375	0	LGALS9_CD45	LGALS9 - CD45	GALECTIN	Secreted Signaling	PMID: 30120235	Late
Macrophages	Epithelial cells	LGALS9	PTPRC	6.10380835725675e-05	0	LGALS9_CD45	LGALS9 - CD45	GALECTIN	Secreted Signaling	PMID: 30120235	Late
Epithelial cells	Epithelial cells	LGALS9	PTPRC	9.83783238223791e-05	0	LGALS9_CD45	LGALS9 - CD45	GALECTIN	Secreted Signaling	PMID: 30120235	Late
Epithelial cells	Epithelial cells	PROS1	AXL	1.34268046480709e-05	0	PROS1_AXL	PROS1 - AXL	PROS	Secreted Signaling	PMID: 29531161	Late
Epithelial cells	Granulocytes	SAA1	FPR2	0.0305678711387593	0	SAA1_FPR2	SAA1 - FPR2	SAA	Secreted Signaling	PMID: 22610094	Late
Epithelial cells	Macrophages	SAA1	FPR2	0.0112817975920428	0	SAA1_FPR2	SAA1 - FPR2	SAA	Secreted Signaling	PMID: 22610094	Late
Epithelial cells	MT_hi	SAA1	FPR2	0.00500232035082566	0	SAA1_FPR2	SAA1 - FPR2	SAA	Secreted Signaling	PMID: 22610094	Late
Macrophages	Macrophages	LGALS9	HAVCR2	0.00249587777431692	0	LGALS9_HAVCR2	LGALS9 - HAVCR2	GALECTIN	Secreted Signaling	PMID: 27192565	Late
Epithelial cells	Macrophages	LGALS9	HAVCR2	0.00401675547295804	0	LGALS9_HAVCR2	LGALS9 - HAVCR2	GALECTIN	Secreted Signaling	PMID: 27192565	Late
Macrophages	Lymphocytes	LGALS9	HAVCR2	0.00041445649531393	0	LGALS9_HAVCR2	LGALS9 - HAVCR2	GALECTIN	Secreted Signaling	PMID: 27192565	Late
Epithelial cells	Lymphocytes	LGALS9	HAVCR2	0.000667857161508864	0	LGALS9_HAVCR2	LGALS9 - HAVCR2	GALECTIN	Secreted Signaling	PMID: 27192565	Late
Macrophages	Granulocytes	LGALS9	CD44	0.0139786072879029	0	LGALS9_CD44	LGALS9 - CD44	GALECTIN	Secreted Signaling	PMID: 25065622	Late
Epithelial cells	Granulocytes	LGALS9	CD44	0.0223398487165396	0	LGALS9_CD44	LGALS9 - CD44	GALECTIN	Secreted Signaling	PMID: 25065622	Late
Macrophages	Macrophages	LGALS9	CD44	0.0179459008632147	0	LGALS9_CD44	LGALS9 - CD44	GALECTIN	Secreted Signaling	PMID: 25065622	Late
Epithelial cells	Macrophages	LGALS9	CD44	0.0286113035009126	0	LGALS9_CD44	LGALS9 - CD44	GALECTIN	Secreted Signaling	PMID: 25065622	Late
Macrophages	MT_hi	LGALS9	CD44	0.0121817650135109	0	LGALS9_CD44	LGALS9 - CD44	GALECTIN	Secreted Signaling	PMID: 25065622	Late
Epithelial cells	MT_hi	LGALS9	CD44	0.01948947699692	0	LGALS9_CD44	LGALS9 - CD44	GALECTIN	Secreted Signaling	PMID: 25065622	Late
Macrophages	Lymphocytes	LGALS9	CD44	0.0105517075133878	0	LGALS9_CD44	LGALS9 - CD44	GALECTIN	Secreted Signaling	PMID: 25065622	Late
Epithelial cells	Lymphocytes	LGALS9	CD44	0.0168982930862223	0	LGALS9_CD44	LGALS9 - CD44	GALECTIN	Secreted Signaling	PMID: 25065622	Late
Macrophages	Epithelial cells	LGALS9	CD44	0.00334912816515746	0	LGALS9_CD44	LGALS9 - CD44	GALECTIN	Secreted Signaling	PMID: 25065622	Late
Epithelial cells	Epithelial cells	LGALS9	CD44	0.00538713101666607	0	LGALS9_CD44	LGALS9 - CD44	GALECTIN	Secreted Signaling	PMID: 25065622	Late
