# Supplementary material for: Dynamics of severity-associated immune remodeling by granulocytes and macrophages in acute lung injury
Source: iScience. 2026 Apr 21;29(5):115816. doi: 10.1016/j.isci.2026.115816 (PMC13157102; doi:10.1016/j.isci.2026.115816)
Supplement: Table S4. Sequences of primers used for RT-qPCR validation, related to Figure 3, and STAR Methods [file mmc5.xlsx]

## Sheet: Sheet1
Gene	Forward Primer	Reverse Primer
S100A9	TCAAAGAGCTGGTGCGAAAAG	TGCTTGTCTGCATTTGTGTCC
CXCR4	ACTACACCGAGGAAATGGGCT	CCCACAATGCCAGTTAAGAAGA
IFITM3	ATGTCGTCTGGTCCCTGTTC	GTCATGAGGATGCCCAGAAT
IFITM2	TGTATCCCACGTACTCTATCTTCC	GGACAGGGCGAGGAATGG
CCR1	CACGGACAAAGTCCCTTGG	CAAAGGCCCTCTCGTTCAC
CTSS	CGTGTAAAACAGACAAAAGTAGAGGCT	CACTTCTTCCTTTTAGGGCTTGCT
LAMP1	GTTTCTTCATTCTTTACTG	TCTCTACTGTTGTAATGT
